# Supplementary material for: Statistical inference of chromosomal homology based on gene colinearity and applications to Arabidopsis and rice
Source: BMC Bioinformatics. 2006 Oct 12;7:447. doi: 10.1186/1471-2105-7-447 (PMC1626491; doi:10.1186/1471-2105-7-447)
Supplement: Additional file 1 — Colinear blocks in Arabidopsis. A list of all collinear blocks in Arabidopsis [file 1471-2105-7-447-S1.xls]

## Sheet: AllPossibleBlockInfo
All colinear blocks in Arabidopsis
Colinear gene number	Starting gene1	Starting Position1	Ending gene1	Ending Position1	Starting gene2	Starting Position2	Ending gene2	Ending Position2	Epv	Transcriptional direction identity
106	2_3518	17735933	2_4078	19703654	3_4725	21691374	3_5165	23313642	5.94236e-247	0.962264
83	1_1726	6254284	1_2130	7865537	1_6013	27695442	1_6467	29423887	1.94944e-201	0.963855
82	1_6041	27792954	1_6467	29423887	1_1752	6348192	1_2130	7865537	4.2824e-200	0.97561
78	3_840	2905638	3_1141	3924041	5_151	552563	5_609	2167800	1.57421e-164	0.974359
70	2_3108	16163380	2_3445	17482166	3_4285	20074858	3_4619	21318246	2.47584e-145	0.9
69	1_3629	17687185	1_3991	19183562	3_1669	5846595	3_2096	7482043	2.74454e-144	0.971014
64	1_639	2275145	1_343	1209005	2_2172	12640817	2_2582	14182637	4.21849e-138	0.9375
64	3_118	365168	3_353	1156476	5_1391	5038139	5_1691	6136556	1.6439e-131	0.953125
62	1_4258	20253875	1_4017	19309339	3_1328	4596247	3_1603	5614214	1.40367e-135	1
60	4_1800	10468014	4_1590	9650876	5_3789	18416217	5_4037	19362523	6.11881e-126	0.966667
59	2_1607	10144198	2_1840	11157160	4_2963	14880278	4_3236	15946739	2.58684e-116	0.966102
54	4_2685	13839434	4_2484	13125233	5_4682	21915815	5_5062	23334909	2.07906e-102	0.907407
53	2_1326	8993134	2_1096	8095213	4_2727	13975789	4_2960	14867074	1.71308e-102	0.981132
53	3_2507	9210192	3_2114	7560756	4_1114	7591071	4_1412	8921850	4.03052e-95	0.962264
51	2_935	7438736	2_1093	8085399	4_3464	16749908	4_3625	17343517	3.50212e-100	0.941176
41	1_1423	5203086	1_1285	4710516	2_6	80179	2_245	1106415	4.55873e-83	0.97561
37	2_1308	8948266	2_1472	9534692	4_3786	17979659	4_3958	18572768	1.10402e-67	0.918919
37	4_2327	12580143	4_2478	13108760	5_4245	20217394	5_4549	21374229	3.07957e-58	0.891892
33	1_134	473116	1_271	931520	4_191	733487	4_396	1604306	1.11254e-62	0.878788
32	3_111	343417	3_1	4024	5_1250	4536145	5_1390	5034123	4.32361e-59	1
32	3_2798	10471789	3_2665	9882365	5_3241	16087077	5_3337	16480469	1.35543e-55	0.96875
26	3_3588	17440540	3_3366	16490371	5_5177	23715222	5_5393	24461622	1.57345e-35	0.884615
25	5_5540	25021795	5_5413	24553878	5_628	2221803	5_718	2584886	4.26328e-51	1
25	5_718	2584886	5_628	2221803	5_5413	24553878	5_5540	25021795	5.81185e-51	1
24	1_2310	8537274	1_2181	8074958	1_5671	26427668	1_5807	26942274	3.4309e-46	1
24	1_4483	21120812	1_4344	20570284	3_1167	3993696	3_1311	4530676	1.81374e-36	1
24	1_341	1202814	1_275	944771	5_3567	17406169	5_3666	17856341	7.99173e-41	1
24	4_1988	11228274	4_1834	10606549	5_3669	17866112	5_3776	18354467	2.19366e-37	0.958333
23	1_5807	26942274	1_5671	26427668	1_2181	8074958	1_2310	8537274	1.41558e-43	1
23	5_5680	25505238	5_5882	26254363	5_773	2775965	5_932	3341358	1.73704e-40	0.956522
22	1_5397	25290244	1_5634	26262829	1_2331	8630924	1_2510	9356113	5.15586e-36	0.863636
21	2_1596	10086929	2_1490	9617236	4_3652	17473713	4_3741	17844786	5.48193e-31	0.952381
21	3_3594	17465422	3_3733	18060682	5_5546	25039461	5_5669	25469183	6.02208e-29	1
21	5_791	2853067	5_932	3341358	5_5691	25542386	5_5882	26254363	2.45261e-36	0.952381
20	1_1059	3862520	1_1183	4328322	1_4825	22790770	1_4958	23396274	4.0243e-34	1
20	2_2948	15560811	2_3040	15896258	3_4191	19753946	3_4272	20031804	7.33954e-30	0.95
19	1_4825	22790770	1_4958	23396274	1_1059	3862520	1_1183	4328322	1.36918e-31	1
19	1_6614	29981187	1_6469	29429187	1_1529	5539146	1_1653	5982303	1.91414e-31	1
19	1_1653	5982303	1_1529	5539146	1_6469	29429187	1_6614	29981187	1.8881e-31	1
19	1_5247	24578007	1_5374	25189456	5_2955	14851573	5_3091	15500222	4.60784e-20	0.947368
19	2_2828	15066938	2_2908	15377805	3_4101	19428527	3_4176	19703468	1.79964e-28	1
18	1_6657	30134997	1_6738	30406035	1_1446	5274363	1_1515	5498627	7.41075e-35	1
18	2_843	6996904	2_906	7292906	4_3378	16434551	4_3451	16698389	6.71663e-27	0.944444
18	3_570	1949373	3_525	1795520	5_1698	6160517	5_1778	6516164	1.88587e-28	1
18	4_1077	7453293	4_972	7003439	4_2132	11812934	4_2207	12113319	1.48988e-33	0.944444
17	1_1446	5274363	1_1515	5498627	1_6657	30134997	1_6738	30406035	8.17952e-32	1
17	1_2689	10111593	1_2805	10618950	2_2633	14366919	2_2699	14582546	6.65324e-24	0.941176
17	1_4982	23485858	1_5102	23960122	5_3338	16485954	5_3428	16831624	1.36665e-23	0.823529
17	4_2207	12113319	4_2132	11812934	4_972	7003439	4_1077	7453293	4.07274e-31	0.941176
16	3_3895	18677526	3_3845	18493368	5_6029	26767188	5_6092	26986532	9.39921e-25	1
15	1_1641	5928660	1_1699	6153418	1_5882	27243609	1_5971	27545025	3.68619e-26	0.933333
15	1_3051	11821661	1_2956	11373395	2_2759	14840967	2_2796	14953240	7.23331e-23	0.933333
15	3_4007	19103986	3_3925	18815620	5_5924	26421917	5_6005	26688659	3.00636e-21	1
14	1_5882	27243609	1_5974	27551718	1_1641	5928660	1_1697	6149336	2.16643e-23	0.857143
14	1_2952	11356150	1_2846	10855478	4_1826	10567546	4_1936	11031583	5.30865e-16	0.928571
14	5_2276	8541825	5_2396	9113238	5_938	3358935	5_1060	3813045	3.28064e-19	1
14	5_938	3358935	5_1060	3813045	5_2276	8541825	5_2396	9113238	3.28064e-19	1
13	1_109	392939	1_43	162219	3_4893	22306203	3_5026	22830027	7.09053e-16	0.769231
13	3_1604	5618200	3_1655	5794532	4_1424	8966316	4_1490	9203991	5.72988e-21	0.923077
13	3_420	1392884	3_480	1621517	5_2493	9571188	5_2557	9873173	9.48171e-17	0.923077
13	3_717	2485110	3_647	2252098	5_4076	19547046	5_4145	19789912	2.91316e-15	1
12	1_83	300441	1_25	100683	2_3833	18841542	2_3918	19120529	6.11194e-15	1
12	1_10	50954	1_54	200526	4_94	346957	4_155	565147	1.37212e-17	0.916667
12	1_5011	23585379	1_5118	24037137	4_2212	12135216	4_2314	12533674	9.31096e-11	0.916667
12	2_3492	17635180	2_3452	17514634	3_4642	21413303	3_4671	21518583	4.13025e-17	1
12	3_2926	11270054	3_2831	10683441	5_3153	15760482	5_3226	16047485	4.12002e-13	0.916667
11	1_2438	9099733	1_2510	9356113	1_5558	25952925	1_5634	26262829	1.81494e-15	0.818182
11	1_2832	10800726	1_2895	11107342	2_2710	14651072	2_2744	14785263	2.47203e-14	0.909091
11	1_1225	4474724	1_1195	4370778	3_2591	9556848	3_2664	9869579	1.19953e-16	1
11	2_3358	17114258	2_3281	16837967	5_413	1496897	5_453	1620580	8.06583e-15	1
11	4_3867	18267598	4_3765	17915287	4_3396	16500511	4_3482	16819888	5.10351e-15	0.909091
11	4_3482	16819888	4_3396	16500511	4_3765	17915287	4_3867	18267598	5.3087e-15	0.909091
11	5_733	2638386	5_765	2748262	5_2097	7781478	5_2143	7946566	1.14278e-18	0.909091
10	1_2331	8630924	1_2410	8962311	1_5397	25290244	1_5519	25779488	6.59972e-12	0.9
10	2_2744	14785263	2_2715	14673855	4_1886	10813817	4_1974	11175889	2.09398e-11	0.7
10	3_3785	18271788	3_3820	18386704	5_2216	8261431	5_2258	8441140	6.62593e-13	1
10	3_812	2802778	3_772	2664790	5_14	45280	5_90	337231	2.79066e-09	0.7
10	4_2040	11447037	4_1995	11258280	4_507	2567472	4_554	2759045	1.16921e-15	1
10	4_554	2759045	4_507	2567472	4_1995	11258280	4_2040	11447037	1.16921e-15	1
10	4_2841	14410344	4_2940	14789109	5_4965	22938365	5_5043	23265995	3.43942e-08	0.6
10	5_2097	7781478	5_2143	7946566	5_733	2638386	5_765	2748262	3.36789e-16	0.9
9	1_3183	12455771	1_3120	12150101	4_783	6109046	4_831	6328132	5.51163e-10	1
9	1_3120	12150101	1_3058	11858231	4_832	6336019	4_878	6567625	2.2095e-07	1
9	1_3544	17193942	1_3517	17033777	5_3515	17202085	5_3532	17263132	1.4536e-11	1
9	2_3931	19187974	2_3867	18956433	4_101	367060	4_155	565147	1.52131e-08	1
9	2_1063	7961528	2_936	7441199	4_3395	16498471	4_3513	16921891	0.000113422	0.777778
9	4_2308	12511394	4_2241	12248908	4_890	6618720	4_955	6920603	5.32738e-10	0.888889
9	4_955	6920603	4_890	6618720	4_2241	12248908	4_2308	12511394	5.32738e-10	0.888889
9	4_3056	15202360	4_3176	15664865	5_933	3347512	5_1019	3644656	1.16835e-07	0.666667
9	4_3522	16945078	4_3574	17157009	5_5926	26427783	5_5959	26523369	1.24074e-11	1
8	1_4729	22369497	1_4784	22608853	1_993	3592363	1_1036	3768724	1.78037e-09	0.875
8	1_989	3565464	1_1036	3768724	1_4731	22375550	1_4784	22608853	3.31291e-09	0.875
8	1_5610	26150822	1_5559	25961859	2_190	901613	2_251	1139806	6.49148e-07	0.875
8	1_4845	22896883	1_4901	23148171	4_2084	11639905	4_2148	11880189	1.30746e-06	0.75
8	1_271	931520	1_316	1104622	4_2746	14022907	4_2792	14192694	6.0719e-06	1
8	1_5094	23940765	1_5032	23694154	4_913	6718468	4_953	6906061	2.02903e-06	0.875
8	1_6228	28479625	1_6151	28167311	4_3542	17025517	4_3627	17349515	2.60564e-06	0.5
8	1_1929	7022913	1_1828	6627521	4_3528	16971225	4_3634	17389012	2.35508e-05	0.75
8	1_6277	28645037	1_6175	28249114	4_3780	17954704	4_3870	18271851	2.23175e-05	0.625
8	2_2851	15165710	2_2968	15633913	2_1954	11692045	2_2056	12088263	1.19499e-08	0.375
8	2_1070	7991096	2_1008	7740767	3_3948	18922093	3_3991	19060300	1.00319e-08	0.875
8	2_3037	15880362	2_3089	16102628	5_4	10637	5_76	277558	2.30381e-05	0.625
8	2_1453	9451287	2_1539	9843315	5_5829	26034629	5_5930	26436707	5.62147e-06	0.625
8	2_970	7575100	2_1042	7884763	5_5918	26407633	5_5959	26523369	8.67812e-09	0.75
8	3_3997	19077539	3_3936	18874043	4_3534	16993342	4_3622	17334217	6.52895e-08	0.875
8	3_3738	18100331	3_3761	18179032	5_2152	7981892	5_2175	8065084	4.68488e-09	1
7	1_2437	9091701	1_2504	9321696	1_1278	4679141	1_1341	4888265	3.25265e-08	1
7	1_1278	4679141	1_1341	4888265	1_2437	9091701	1_2504	9321696	3.25265e-08	1
7	1_2168	8026049	1_2150	7935043	1_5843	27096761	1_5870	27191949	1.69402e-10	1
7	1_372	1333425	1_398	1425659	2_2499	13865018	2_2529	13995053	9.93054e-08	0.857143
7	1_2618	9777644	1_2656	9973725	2_2586	14197122	2_2628	14329100	1.14957e-07	1
7	1_6229	28487535	1_6174	28245237	2_1008	7740767	2_1067	7978992	2.99742e-06	0.428571
7	1_1236	4520676	1_1258	4615112	3_2536	9347538	3_2574	9507940	5.12908e-07	0.857143
7	1_6144	28146234	1_6228	28479625	4_3364	16389805	4_3445	16673181	2.72455e-05	0.571429
7	2_3388	17229358	2_3358	17114258	3_4502	20916459	3_4556	21081813	8.49334e-07	0.857143
7	2_4036	19565283	2_4024	19536924	3_5134	23229222	3_5145	23255248	6.80482e-10	1
7	2_2717	14684316	2_2755	14828409	5_3677	17890925	5_3748	18190208	0.000807364	0.571429
7	2_3013	15804055	2_2985	15701379	5_127	451500	5_163	586853	4.31188e-07	1
7	2_1206	8528201	2_1154	8359644	5_4963	22928047	5_5026	23200931	8.28589e-07	0.571429
7	2_1128	8228940	2_1096	8095213	5_5040	23253607	5_5082	23416894	4.65352e-06	1
7	3_520	1779654	3_494	1684329	5_2431	9292439	5_2474	9491369	1.59188e-06	1
7	5_5836	26069243	5_5817	25986450	5_881	3144255	5_900	3216419	5.55644e-10	0.857143
7	5_900	3216419	5_881	3144255	5_5817	25986450	5_5836	26069243	5.55644e-10	0.857143
6	1_4563	21557286	1_4588	21711072	1_881	3147305	1_928	3323475	1.30102e-06	0.5
6	1_5577	26036826	1_5620	26199129	1_1285	4710516	1_1338	4881779	1.92971e-06	1
6	1_880	3141121	1_928	3323475	1_4564	21566334	1_4588	21711072	1.38851e-06	0.5
6	1_675	2397093	1_685	2421743	2_2094	12293722	2_2104	12337031	1.32188e-08	1
6	1_5765	26818388	1_5723	26655762	2_26	149988	2_62	292495	0.00014404	1
6	1_2512	9374055	1_2466	9185607	2_158	767335	2_228	1047127	0.00564229	1
6	1_6220	28452082	1_6175	28249114	2_1356	9087997	2_1402	9266734	0.00046094	0.833333
6	1_159	557092	1_201	698515	3_5114	23148515	3_5151	23272821	2.62876e-05	1
6	1_3746	18181937	1_3727	18101854	3_1802	6323209	3_1824	6407828	7.4219e-07	1
6	1_5618	26193563	1_5586	26068613	3_2872	10905652	3_2916	11236563	1.95276e-05	0.833333
6	1_2873	10985097	1_2932	11264817	5_3711	18033037	5_3776	18354467	0.0150435	1
6	1_4923	23242177	1_4982	23485858	5_4432	20943206	5_4510	21244185	0.00406519	0.833333
6	1_655	2321045	1_685	2421743	5_5260	23985480	5_5314	24163889	0.000450598	0.833333
6	1_5683	26484896	1_5616	26186133	5_1328	4814247	5_1361	4938692	9.05105e-05	1
6	1_4418	20861901	1_4384	20722339	5_4907	22721234	5_4953	22891284	0.000173016	1
6	2_1954	11692045	2_2022	11926818	2_2851	15165710	2_2913	15400526	1.45451e-06	0.5
6	2_3821	18796873	2_3881	18989186	3_3729	18049145	3_3789	18284392	0.00020402	0.5
6	2_1146	8318003	2_1209	8540436	4_2492	13151746	4_2531	13297948	0.000202696	0.666667
6	2_1562	9945266	2_1595	10079377	4_3634	17389012	4_3669	17524540	3.0475e-05	1
6	2_2874	15239349	2_2901	15356406	5_269	915649	5_287	1004984	2.35591e-05	1
6	2_1726	10669387	2_1786	10918067	5_2299	8647758	5_2346	8885553	0.00328196	0.833333
6	2_2852	15167748	2_2828	15066938	5_529	1877334	5_549	1952940	6.6178e-06	0.666667
6	3_4532	21002516	3_4454	20751887	3_980	3374031	3_1028	3516788	4.89449e-07	0.833333
6	3_1028	3516788	3_980	3374031	3_4454	20751887	3_4532	21002516	4.89449e-07	0.833333
6	3_369	1216423	3_388	1276954	5_2621	10455117	5_2642	10723037	4.24884e-05	1
6	3_3830	18433753	3_3843	18487267	5_5898	26333644	5_5912	26382883	3.8743e-07	1
6	3_4251	19959972	3_4220	19856177	5_109	404905	5_163	586853	0.000241347	1
6	3_622	2156936	3_599	2082639	5_4187	19956708	5_4216	20072274	8.72981e-05	1
6	4_2121	11773408	4_2103	11729391	4_405	1774378	4_434	2054634	2.33766e-09	1
6	4_2096	11694246	4_2071	11577015	4_449	2218377	4_488	2460133	5.39491e-07	0.833333
6	4_488	2460133	4_449	2218377	4_2071	11577015	4_2096	11694246	5.39491e-07	0.833333
6	4_434	2054634	4_405	1774378	4_2103	11729391	4_2121	11773408	2.33766e-09	1
6	4_2705	13910745	4_2652	13732945	5_4616	21636251	5_4661	21834642	0.000383182	0.333333
5	1_5644	26325203	1_5693	26536783	1_4639	21957057	1_4681	22196673	0.000144268	0.6
5	1_1285	4710516	1_1338	4881779	1_5577	26036826	1_5620	26199129	9.20895e-05	1
5	1_4639	21957057	1_4697	22253221	1_5644	26325203	1_5690	26518661	0.00103753	0.8
5	1_5870	27191949	1_5856	27130912	1_2150	7935043	1_2160	7989176	1.35066e-06	1
5	1_1912	6962227	1_1871	6799528	2_1336	9021908	2_1390	9223036	0.00742378	0.8
5	1_6730	30388726	1_6679	30199843	2_1723	10636891	2_1790	10941615	0.00931066	0.8
5	1_1504	5465945	1_1580	5714685	3_1164	3978676	3_1209	4146926	0.012321	0.8
5	1_1855	6744511	1_1913	6967214	3_3949	18924490	3_3990	19054176	0.00513448	0.6
5	1_1462	5318208	1_1439	5249376	3_1510	5277665	3_1560	5454898	0.000162343	1
5	1_56	205176	1_79	286606	4_35	126509	4_73	265958	0.000110185	0.8
5	1_1863	6765704	1_1913	6967214	4_3396	16500511	4_3445	16673181	0.00345455	0.6
5	1_4936	23295790	1_4901	23148171	4_1027	7242918	4_1061	7386671	0.00466708	1
5	1_1160	4244494	1_1125	4095496	4_1017	7194936	4_1063	7401853	0.00184149	1
5	1_439	1584341	1_356	1261410	4_1938	11035537	4_2006	11293773	0.0884222	0.4
5	1_5182	24266307	1_5109	23997255	4_2652	13732945	4_2687	13844157	0.0079371	0.6
5	1_1168	4273135	1_1183	4328322	5_4458	21052105	5_4494	21197369	0.000720895	0.6
5	1_590	2125800	1_637	2268304	5_5147	23608195	5_5213	23831621	0.0034429	1
5	1_2806	10625131	1_2741	10323721	5_3870	18734052	5_3906	18893312	0.0670587	0.4
5	2_3106	16156716	2_3052	15935815	3_757	2617931	3_804	2770942	0.0127104	1
5	2_3288	16859146	2_3246	16707007	3_1009	3456015	3_1032	3528995	0.000263494	0.8
5	2_2856	15177004	2_2828	15066938	3_1060	3624872	3_1078	3698998	0.000228731	0.8
5	2_4006	19476982	2_4070	19674162	4_240	930228	4_330	1306658	0.0225939	0.2
5	2_3875	18972483	2_3922	19140903	4_2260	12318080	4_2306	12503980	0.0821038	1
5	2_1015	7770100	2_1056	7942548	4_3811	18067978	4_3866	18264274	0.0107153	0.8
5	2_3899	19051827	2_3863	18944880	4_922	6759299	4_958	6938712	0.00141375	1
5	2_2817	15039138	2_2806	15000750	4_1508	9272992	4_1558	9476727	0.000442824	0.8
5	2_886	7194010	2_864	7084448	4_3830	18130351	4_3864	18257458	0.00058505	0.8
5	2_1460	9478679	2_1505	9699003	5_816	2921458	5_841	2995552	0.000196562	1
5	2_1452	9443106	2_1485	9593243	5_886	3157981	5_925	3305419	0.00155087	0.8
5	2_1740	10744723	2_1791	10948727	5_977	3480336	5_1023	3658389	0.00360437	1
5	2_319	1575236	2_353	1724351	5_2810	13875819	5_2819	13928325	9.40334e-05	0.8
5	2_1251	8737167	2_1286	8862567	5_3625	17660075	5_3658	17815662	0.000267073	1
5	3_5049	22936788	3_5009	22773180	4_101	367060	4_155	565147	0.00298492	1
5	3_5189	23399857	3_5148	23265785	4_1395	8843659	4_1422	8957212	0.00729903	0.4
5	3_2712	10069648	3_2741	10206726	5_1271	4605176	5_1292	4667987	2.84676e-05	1
5	3_3277	15914389	3_3288	15994338	5_1995	7341401	5_2010	7379404	0.000242132	0.8
5	3_3327	16282746	3_3360	16471333	5_2046	7524648	5_2079	7681383	0.00232863	1
5	3_1232	4239973	3_1272	4389692	5_4893	22666609	5_4953	22891284	0.0099116	1
5	3_3502	17102596	3_3522	17194233	5_5245	23935179	5_5274	24021273	0.000820123	1
5	3_4557	21084784	3_4476	20833836	5_413	1496897	5_444	1592215	0.00292099	0.8
5	3_4452	20742305	3_4396	20516951	5_480	1722812	5_515	1825834	0.00210685	1
5	3_145	477039	3_94	301994	5_5398	24486862	5_5457	24703062	0.4018	0.4
5	4_3924	18451212	4_3960	18579365	5_886	3157981	5_916	3271953	4.79259e-05	0.8
5	4_3169	15636556	4_3219	15875602	5_2331	8823286	5_2370	9005505	0.0216302	0.2
5	4_1272	8303734	4_1308	8453941	5_3582	17477235	5_3624	17653090	0.0229234	0.6
5	4_2652	13732945	4_2677	13818033	5_4661	21834642	5_4707	21995463	0.000188025	1
5	4_2954	14840947	4_3020	15081612	5_5076	23391695	5_5112	23502115	0.00116275	0.8
5	4_2826	14325219	4_2768	14086378	5_3606	17567692	5_3653	17779718	0.0259418	1
5	4_1386	8813428	4_1362	8665759	5_4055	19435724	5_4098	19612942	0.0247279	0.6
5	4_3024	15103408	4_2979	14936475	5_5062	23334909	5_5102	23470860	0.000176515	0.8
5	4_2456	13035812	4_2426	12934642	5_5524	24955766	5_5552	25057925	0.00675007	0.4
5	4_3654	17481857	4_3633	17381624	5_6021	26750559	5_6050	26839732	0.000159757	1
5	5_3221	16021722	5_3197	15928771	5_1345	4873457	5_1361	4938692	4.09446e-06	0.8
5	5_1361	4938692	5_1345	4873457	5_3197	15928771	5_3221	16021722	4.09446e-06	0.8
4	1_4468	21066509	1_4499	21202567	1_819	2950844	1_836	3009111	0.000834542	0.5
4	1_4614	21863433	1_4629	21928358	1_929	3326162	1_953	3412046	0.000595014	0.75
4	1_819	2950844	1_836	3009111	1_4468	21066509	1_4499	21202567	0.000834542	0.5
4	1_929	3326162	1_955	3419265	1_4614	21863433	1_4628	21923764	0.000507626	0.75
4	1_1397	5115294	1_1366	4981295	1_2364	8763243	1_2397	8903713	0.00165363	0.5
4	1_2364	8763243	1_2382	8849536	2_72	328350	2_91	432669	0.00200705	0.75
4	1_5299	24811068	1_5265	24644885	2_31	164013	2_79	347536	0.03397	1
4	1_751	2663024	1_728	2576606	2_1946	11666657	2_2012	11873920	0.0123222	0.5
4	1_2851	10880170	1_2846	10855478	2_2720	14696711	2_2723	14712847	0.00018095	1
4	1_5875	27218168	1_5826	27011626	2_3142	16272533	2_3162	16357218	0.138984	1
4	1_5634	26262829	1_5658	26382881	3_25	73606	3_36	106737	0.0141734	1
4	1_6485	29497761	1_6507	29577019	3_1385	4833484	3_1422	4974223	0.0452831	1
4	1_4958	23396274	1_4999	23542528	3_4965	22614141	3_4990	22703420	0.0560782	0.75
4	1_351	1237255	1_329	1157124	3_354	1158206	3_376	1237971	0.00258523	0.25
4	1_6593	29893558	1_6551	29728859	3_1184	4049746	3_1209	4146926	0.230803	0.75
4	1_1643	5934122	1_1613	5829282	3_1358	4720531	3_1392	4868312	0.0232252	0.75
4	1_6675	30186157	1_6634	30048985	3_1510	5277665	3_1565	5466252	0.0537025	1
4	1_1285	4710516	1_1236	4520676	3_2492	9159369	3_2536	9347538	0.64966	1
4	1_3239	12830530	1_3226	12719865	3_3128	14639621	3_3142	14710131	0.000972868	0.75
4	1_685	2421743	1_667	2369209	3_3452	16894375	3_3490	17031339	0.0382137	1
4	1_4103	19666969	1_4137	19792115	4_338	1344791	4_372	1469464	0.000572845	0.5
4	1_4789	22632191	1_4831	22811779	4_507	2567472	4_531	2685782	0.220844	0.75
4	1_6438	29297391	1_6464	29412793	4_678	5433757	4_706	5631295	0.0893093	0.75
4	1_3232	12750102	1_3268	13040070	4_718	5729508	4_741	5847510	0.0884312	0.75
4	1_2167	8023505	1_2183	8079373	4_772	6043678	4_820	6277080	0.00094765	0.75
4	1_2797	10571367	1_2821	10720740	4_1712	10142683	4_1736	10226873	0.0609007	1
4	1_1157	4228915	1_1187	4346686	4_2173	11970967	4_2202	12092088	0.0214455	1
4	1_4923	23242177	1_4952	23371813	4_2426	12934642	4_2450	13016096	0.0374076	0.75
4	1_4388	20734193	1_4419	20863104	4_2544	13346032	4_2554	13383579	0.010207	1
4	1_3895	18793312	1_3925	18930616	4_2593	13508729	4_2627	13638331	0.027929	0.75
4	1_4098	19649077	1_4138	19794102	4_2627	13638331	4_2656	13743620	0.00537062	0.75
4	1_6144	28146234	1_6190	28305551	4_3573	17151032	4_3631	17369422	0.0495936	0.25
4	1_5003	23563868	1_4950	23354691	4_963	6961218	4_998	7105440	0.268355	1
4	1_207	730148	1_188	654338	4_1395	8843659	4_1432	8984923	0.102803	0.5
4	1_6730	30388726	1_6716	30335416	4_3104	15383302	4_3125	15464911	0.00166705	0.75
4	1_102	360441	1_61	227176	4_3428	16608354	4_3453	16708677	0.0417506	0.5
4	1_1994	7273013	1_1970	7177272	4_3483	16829608	4_3501	16888189	0.00717809	0.75
4	1_1902	6932588	1_1863	6765704	4_3823	18111420	4_3867	18267598	0.0972004	0.75
4	1_2554	9526915	1_2588	9654740	5_3525	17241664	5_3551	17351489	0.00105041	0.75
4	1_40	153113	1_88	315831	5_5328	24219180	5_5389	24440064	0.573129	0.5
4	1_6460	29400896	1_6447	29328086	5_885	3155746	5_894	3193226	0.000936034	0.5
4	1_1929	7022913	1_1885	6839822	5_5930	26436707	5_5959	26523369	0.0322308	0.5
4	2_1014	7767791	2_1042	7884763	2_1340	9035026	2_1379	9165470	0.000426331	0.5
4	2_2065	12139169	2_2022	11926818	2_2967	15630126	2_2998	15756693	0.000412372	0.5
4	2_3477	17588711	2_3504	17676657	3_4659	21471400	3_4682	21560465	0.0200384	0.75
4	2_2107	12350358	2_2094	12293722	3_841	2907554	3_848	2926308	0.000741653	1
4	2_2634	14368709	2_2590	14215873	3_1446	5067899	3_1475	5158765	0.00470854	0.5
4	2_51	243232	2_15	108554	3_1756	6152423	3_1782	6248361	0.0306773	0.75
4	2_3099	16137496	2_3062	16000256	3_4020	19147633	3_4047	19250435	0.0864215	1
4	2_2452	13686022	2_2477	13782745	4_1339	8571892	4_1374	8732748	0.0513767	0.75
4	2_2311	13154851	2_2344	13284980	4_1702	10097348	4_1743	10250805	0.0526189	0.75
4	2_3784	18648958	2_3804	18734922	4_2154	11907642	4_2176	11984443	0.0755393	1
4	2_3858	18925642	2_3849	18888898	4_44	155207	4_57	222422	0.00132493	1
4	2_3767	18584768	2_3746	18486170	4_1533	9368512	4_1554	9467582	0.0288567	0.75
4	2_2766	14864100	2_2737	14760024	4_1656	9896440	4_1668	9964102	0.0200382	0.5
4	2_1621	10211091	2_1600	10109236	4_2956	14857785	4_3007	15024552	0.0126556	0
4	2_1883	11337172	2_1845	11180137	4_3365	16394753	4_3393	16491801	0.0488672	0.25
4	2_1424	9338169	2_1392	9230817	4_3363	16388670	4_3401	16515427	0.00307176	1
4	2_3254	16738238	2_3291	16872453	5_31	116236	5_67	242110	0.0160836	1
4	2_2705	14610346	2_2733	14752963	5_300	1057104	5_382	1379119	0.036126	0
4	2_2527	13983933	2_2567	14132105	5_3618	17629166	5_3636	17713685	0.0126895	0.75
4	2_2736	14758247	2_2770	14872022	5_3918	18947670	5_3947	19070427	0.080728	0.25
4	2_2099	12315554	2_2104	12337031	5_5292	24093519	5_5314	24163889	0.000288446	1
4	2_1460	9478679	2_1500	9668044	5_5735	25703660	5_5763	25797737	0.0484584	1
4	2_3069	16025462	2_3062	16000256	5_41	157450	5_52	195588	0.0122899	1
4	2_3090	16109193	2_3075	16057329	5_442	1588357	5_450	1609375	0.00044595	0.5
4	2_1218	8602485	2_1184	8472613	5_1044	3754457	5_1068	3838183	0.00770674	0.75
4	2_1937	11609030	2_1926	11548581	5_1942	7116785	5_1962	7193475	0.00638396	0.5
4	2_365	1817532	2_362	1809972	5_2726	12910290	5_2729	12926346	6.10756e-05	1
4	2_366	1820698	2_362	1809972	5_2922	14676363	5_2925	14686824	4.4892e-05	1
4	2_1654	10348511	2_1623	10214991	5_5062	23334909	5_5102	23470860	0.0884171	0.75
4	2_2229	12834112	2_2173	12642308	5_5172	23698940	5_5217	23846829	0.0759935	1
4	2_3046	15913940	2_3009	15786839	5_5213	23831621	5_5254	23967335	0.0119446	0.5
4	2_2104	12337031	2_2079	12207704	5_5285	24068875	5_5337	24258304	0.018067	0.5
4	2_1579	10024023	2_1534	9821713	5_6021	26750559	5_6072	26927655	0.13055	1
4	3_2753	10245088	3_2712	10069648	3_66	222785	3_86	278393	0.000294009	1
4	3_1016	3475042	3_1075	3684501	4_22	86888	4_64	240019	0.0846044	0.5
4	3_5054	22950636	3_5066	22995457	4_165	621334	4_188	712511	0.00330097	1
4	3_5010	22776705	3_4977	22656655	4_945	6864164	4_984	7055510	0.0686495	1
4	3_686	2392393	3_647	2252098	4_1101	7537066	4_1132	7656538	0.00182484	0.75
4	3_1499	5227673	3_1476	5162312	4_2649	13723909	4_2656	13743620	0.000843448	1
4	3_3944	18906336	3_3941	18893883	4_3666	17515100	4_3669	17524540	1.97349e-05	1
4	3_800	2759072	3_812	2802778	5_11	33054	5_16	49890	0.00319754	0.25
4	3_4173	19690251	3_4212	19826408	5_191	662641	5_230	781869	0.00703952	0.75
4	3_3180	15103273	3_3189	15213641	5_1925	7040629	5_1929	7068574	0.000705474	1
4	3_2997	12080396	3_3003	12119271	5_2744	13236592	5_2756	13311256	0.000145888	0.75
4	3_3452	16894375	3_3490	17031339	5_5285	24068875	5_5314	24163889	0.0114795	0.5
4	3_1012	3463657	3_995	3412075	5_63	229591	5_96	362864	0.0015116	0.75
4	3_1078	3698998	3_1038	3551667	5_471	1686910	5_518	1835107	0.0342275	0.75
4	3_424	1415570	3_419	1389609	5_2486	9541290	5_2494	9574078	0.000799987	1
4	3_411	1363035	3_401	1326295	5_2576	10038941	5_2592	10193058	0.0026648	1
4	3_5037	22882437	3_5006	22756711	5_2602	10301940	5_2614	10374194	0.013198	0.75
4	3_2275	8181692	3_2251	8068602	5_3606	17567692	5_3624	17653090	0.0196932	1
4	3_2501	9189494	3_2468	9064620	5_4123	19710882	5_4145	19789912	0.0316948	1
4	3_4245	19939456	3_4232	19900336	5_5260	23985480	5_5308	24144432	0.018193	0.5
4	3_4361	20377799	3_4318	20201371	5_5380	24391219	5_5395	24472993	0.0291711	0.75
4	4_2907	14608385	4_2840	14406077	4_2510	13210531	4_2532	13304039	0.0133791	0.75
4	4_2532	13304039	4_2510	13210531	4_2840	14406077	4_2907	14608385	0.0133791	0.75
4	4_2764	14073316	4_2826	14325219	5_2347	8890957	5_2376	9033483	0.0686844	0
4	4_1465	9106532	4_1471	9137147	5_4193	19973853	5_4202	20011742	0.000950378	1
4	4_2698	13883629	4_2701	13894700	5_4623	21665711	5_4630	21694849	0.000283087	1
4	4_3925	18459028	4_3960	18579365	5_5829	26034629	5_5854	26138934	0.00021083	0.75
4	4_1820	10549263	4_1816	10541513	5_2850	14180274	5_2855	14190083	5.7417e-05	1
4	4_1555	9470640	4_1522	9324276	5_3977	19188239	5_4018	19316325	0.0452519	0.75
4	4_3958	18572768	4_3939	18514133	5_5848	26121443	5_5862	26175089	0.00131904	0.25
4	4_2368	12725523	4_2355	12669723	5_5858	26153405	5_5864	26189658	0.000881526	1
4	4_3449	16686424	4_3411	16553705	5_5935	26447639	5_5956	26514535	0.0163915	1
4	5_4507	21234124	5_4536	21340928	5_2158	8005664	5_2185	8112695	0.00596848	0.75
4	5_2158	8005664	5_2185	8112695	5_4507	21234124	5_4536	21340928	0.00596848	0.75
4	5_1796	6586081	5_1782	6530447	5_1085	3900924	5_1093	3931650	0.000119924	1
4	5_1109	3982094	5_1085	3900924	5_1787	6554000	5_1796	6586081	0.000155802	1
4	5_5552	25057925	5_5533	24992701	5_4432	20943206	5_4466	21096645	0.000365299	0.75
