# Supplementary material for: Statistical inference of chromosomal homology based on gene colinearity and applications to Arabidopsis and rice
Source: BMC Bioinformatics. 2006 Oct 12;7:447. doi: 10.1186/1471-2105-7-447 (PMC1626491; doi:10.1186/1471-2105-7-447)
Supplement: Additional file 2 — Colinear blocks in rice. A list of all collinear blocks in rice [file 1471-2105-7-447-S2.xls]

## Sheet: Paper table
	Colinear gene number	Epv	Transcriptional direction identity	Starting gene1	Ending gene1	Gene number1	Length1	Starting gene2	Ending gene2	Gene number2	Length2
	194	0	0.948454	11_5	11_700	695	4.1119	12_73	12_691	618	3.72994
	191	0	0.947644	2_3549	2_4505	956	6.18358	4_3002	4_4139	1137	7.0261
	157	0	0.942675	1_5264	1_3976	1288	8.4217	5_3767	5_4423	656	3.84552
	139	0	0.971223	1_6225	1_5317	908	5.67622	5_2981	5_3719	738	4.4979
	126	3.65014e-296	0.904762	8_3168	8_4097	929	5.91915	9_1944	9_2863	919	5.72525
	122	8.22617e-286	0.893443	3_2952	3_1610	1342	9.0108	7_3177	7_4010	833	5.10302
	110	3.84764e-257	0.936364	2_5335	2_4716	619	3.94327	6_682	6_1503	821	5.58958
	88	5.33011e-191	0.954545	2_2758	2_3516	758	5.0702	4_2121	4_2941	820	5.56329
	59	2.5651e-112	0.830508	3_5355	3_5625	270	1.6081	7_335	7_910	575	3.86727
	41	1.81081e-67	0.97561	1_743	1_1160	417	2.9695	5_701	5_1067	366	2.74541
	40	4.49174e-72	0.95	2_896	2_661	235	1.54418	6_3717	6_4079	362	2.57001
	34	4.97473e-54	0.970588	3_3955	3_4295	340	2.28372	12_2686	12_2997	311	2.08287
	33	1.82588e-59	0.939394	2_643	2_310	333	2.22387	6_4127	6_4386	259	1.63642
	32	1.29942e-51	0.9375	2_1059	2_907	152	1.05069	6_3325	6_3648	323	2.39478
	30	8.41142e-49	0.9	2_1361	2_1112	249	1.764	6_2904	6_3209	305	2.17725
	23	1.48572e-36	0.956522	3_661	3_561	100	0.589074	10_1721	10_1879	158	1.15733
	22	5.24497e-30	1	1_6600	1_6816	216	1.30105	5_2616	5_2780	164	1.14911
	22	9.82806e-31	0.954545	8_2936	8_3126	190	1.39814	9_1646	9_1894	248	1.79886
	21	3.50481e-38	0.952381	1_581	1_724	143	0.736733	5_559	5_644	85	0.558963
	21	3.22739e-30	0.809524	3_5157	3_5293	136	0.923181	7_71	7_279	208	1.31612

## Sheet: AllPossibleBlockInfo.scorelg100
All colinear blocks in rice
Colinear gene number	Starting gene1	Starting Position1	Ending gene1	Ending Position1	Starting gene2	Starting Position2	Ending gene2	Ending Position2	Epv	Transcriptional direction identity
194	11_5	35535	11_700	4347173	12_73	507233	12_691	4418356	0	0.948454
191	2_3549	24325579	2_4505	30809533	4_3002	21897405	4_4139	29264808	0	0.947644
157	1_5264	36105798	1_3976	27275009	5_3767	26625973	5_4423	30658295	0	0.942675
139	1_6225	42410111	1_5317	36458163	5_2981	21512583	5_3719	26228970	0	0.971223
126	8_3168	23339023	8_4097	29545697	9_1944	14452690	9_2863	20456052	3.65014e-296	0.904762
122	3_2952	20094185	3_1610	10645677	7_3177	22398861	7_4010	27749768	8.22617e-286	0.893443
110	2_5335	36322436	2_4716	32187616	6_682	4425762	6_1503	10286865	3.84764e-257	0.936364
88	2_2758	18796349	2_3516	24112836	4_2121	15593206	4_2941	21426738	5.33011e-191	0.954545
59	3_5355	36576297	3_5625	38262511	7_335	2196467	7_910	6251589	2.5651e-112	0.830508
41	1_743	4358012	1_1160	7471757	5_701	4810489	5_1067	7689260	1.81081e-67	0.97561
40	2_896	5913545	2_661	4294360	6_3717	26902367	6_4079	29597223	4.49174e-72	0.95
34	3_3955	27102678	3_4295	29497331	12_2686	20116198	12_2997	22300248	4.97473e-54	0.970588
33	2_643	4174582	2_310	1842686	6_4127	29955489	6_4386	31671396	1.82588e-59	0.939394
32	2_1059	7111947	2_907	6010219	6_3325	23925616	6_3648	26436727	1.29942e-51	0.9375
30	2_1361	9375263	2_1112	7525575	6_2904	20769733	6_3209	23052749	8.41142e-49	0.9
23	3_661	4295534	3_561	3677845	10_1721	12149642	10_1879	13363190	1.48572e-36	0.956522
22	1_6600	44877200	1_6816	46241454	5_2616	18750707	5_2780	19955639	5.24497e-30	1
22	8_2936	21592084	8_3126	23058138	9_1646	12146950	9_1894	14033191	9.82806e-31	0.954545
21	1_581	3468787	1_724	4241308	5_559	3861008	5_644	4447123	3.50481e-38	0.952381
21	3_5157	35228303	3_5293	36196328	7_71	466754	7_279	1846805	3.22739e-30	0.809524
20	2_3881	26462037	2_4111	27994401	10_2315	16193127	10_2723	18983577	2.23053e-22	0.9
17	4_4523	31701413	4_4324	30561400	8_571	4417423	8_738	5686960	6.84731e-25	0.941176
16	1_6835	46322864	1_6996	47229390	5_51	311497	5_204	1362146	2.52691e-19	0.8125
16	3_130	940065	3_186	1246506	10_2678	18662752	10_2782	19378023	5.17382e-24	1
16	3_494	3312800	3_362	2469673	10_2183	15256781	10_2322	16252452	1.12582e-21	0.8125
16	3_102	744193	3_42	348892	10_2936	20307316	10_3086	21263668	8.70985e-22	0.9375
16	11_135	767282	11_4	29102	12_136	865372	12_275	1659500	2.33168e-25	0.75
15	4_3508	25063867	4_3638	25883441	10_2467	17427483	10_2713	18921105	9.01087e-18	0.933333
14	3_217	1533319	3_361	2458367	10_2863	19821591	10_2934	20300401	2.89903e-21	1
14	4_3844	27315208	4_3980	28329392	10_2730	19043147	10_2933	20292539	3.40033e-17	0.785714
13	1_5708	39015473	1_5489	37550111	12_51	387745	12_347	2132981	1.55312e-11	0.692308
13	3_560	3666229	3_458	3097524	10_1963	13764621	10_2113	14776809	8.10112e-14	0.923077
13	8_4098	29567298	8_4203	30181447	9_2939	20879194	9_3095	21691650	1.73706e-16	0.846154
12	3_1497	9917183	3_1638	10814922	5_101	619134	5_206	1374431	3.61893e-14	0.75
12	3_255	1776655	3_190	1304630	10_2838	19631181	10_2894	20011305	4.1349e-17	0.916667
12	4_3773	26861429	4_3658	26048653	10_2949	20368713	10_3094	21315402	9.57011e-14	0.916667
12	8_2823	20794148	8_2936	21592084	9_1417	10677799	9_1575	11700654	4.96199e-12	0.916667
11	3_830	5357294	3_769	4889204	10_1339	9572089	10_1484	10611758	6.63384e-10	0.818182
11	3_2092	14075043	3_1923	12844937	11_39	245807	11_220	1277281	1.64388e-10	0.727273
10	2_4714	32180675	2_4593	31473460	9_2300	16856066	9_2447	17724216	8.16993e-10	0.8
10	4_2438	18053227	4_2496	18442538	11_375	2125577	11_454	2671488	1.34216e-11	0.9
10	7_3788	26337495	7_3966	27477463	11_31	160539	11_218	1264061	2.64781e-09	0.7
10	7_345	2229462	7_463	3117362	12_2867	21331930	12_2968	22111781	1.33235e-10	0.9
9	1_1798	11805932	1_1678	11006723	5_319	2185341	5_409	2819860	1.07077e-08	1
9	1_6420	43624511	1_6522	44373926	8_3817	27823529	8_3915	28443768	1.0771e-09	0.666667
9	2_4330	29678526	2_4507	30817226	10_2867	19850912	10_2988	20603369	1.38228e-08	0.888889
9	4_3892	27706829	4_3853	27419132	9_2617	18835986	9_2699	19368407	1.52088e-11	0.777778
9	4_2438	18053227	4_2494	18432132	12_426	2618328	12_516	3211438	3.02349e-09	0.888889
9	6_955	6396306	6_1064	7138572	8_3342	24604912	8_3473	25602300	5.33558e-07	0.555556
9	8_2239	16421606	8_2289	16847298	9_838	6172796	9_925	6852743	6.68821e-10	0.888889
9	8_2449	17989661	8_2592	19114031	9_984	7532784	9_1110	8554491	3.48168e-05	0.888889
9	8_2732	20166879	8_2769	20431634	9_1344	10129740	9_1374	10381410	9.4455e-10	0.888889
8	1_3726	25557452	1_3873	26556335	1_4793	33006150	1_4846	33326204	4.55531e-10	1
8	1_6453	43867652	1_6506	44235358	4_2164	15853901	4_2278	16709597	3.44464e-07	1
8	1_2197	14679093	1_2086	13931706	5_517	3527773	5_540	3711189	7.28041e-08	0.75
8	1_3734	25619746	1_3624	24891071	5_4450	30800177	5_4465	30894386	2.3814e-07	0.75
8	2_4689	32053179	2_4644	31792315	6_1637	11500066	6_1765	12560346	1.52451e-06	1
8	2_2110	14507546	2_2276	15674010	10_874	6119297	10_973	6784370	4.8196e-08	0.5
8	2_4400	30117470	2_4471	30577518	10_3138	21591205	10_3236	22174225	2.74894e-08	0.5
8	3_5645	38354573	3_5713	38754371	7_1022	6923339	7_1130	7776729	5.74812e-06	0.875
8	3_688	4414555	3_802	5144275	7_3273	23070688	7_3386	23831628	1.03482e-05	1
8	3_2058	13820900	3_1923	12844937	12_159	984686	12_308	1891984	4.92537e-06	0.875
8	5_3485	24845073	5_3621	25645762	7_3862	26762782	7_3940	27316085	2.5234e-08	0.875
8	8_3797	27696864	8_3750	27437586	9_2455	17779177	9_2478	17902486	7.10262e-12	0.875
7	1_4793	33006150	1_4846	33326204	1_3726	25557452	1_3873	26556335	7.88264e-08	1
7	1_5731	39193678	1_5762	39369617	5_3388	24212624	5_3422	24394201	1.56322e-08	1
7	2_3932	26842863	2_4064	27671130	4_4787	33384843	4_4936	34314206	5.75314e-05	0.571429
7	2_5049	34380247	2_4936	33698933	4_2796	20569169	4_2860	20946072	0.000108789	0.714286
7	2_2126	14651239	2_2281	15695688	5_1830	13091187	5_1968	14124447	0.000157575	0.571429
7	2_109	633852	2_34	182662	6_24	225136	6_85	623052	7.49347e-07	0.857143
7	2_4777	32502370	2_4649	31825241	8_3449	25427838	8_3584	26275965	3.34805e-06	0.857143
7	2_2193	15108776	2_2281	15695688	9_299	2204258	9_427	3066611	0.00011051	0.857143
7	2_5095	34724362	2_5018	34172853	9_2073	15342336	9_2177	16020925	0.00016393	1
7	2_3093	21128902	2_3190	21819274	11_393	2232967	11_485	2880208	1.96621e-05	0.857143
7	3_1954	13106812	3_1917	12787023	5_3573	25341074	5_3621	25645762	4.60024e-08	1
7	3_357	2437535	3_261	1825349	6_4479	32276637	6_4532	32739651	9.23793e-07	0.714286
7	3_952	6189196	3_871	5691617	10_1156	8013045	10_1296	9154932	0.0222049	0.857143
7	4_3014	21989950	4_3056	22239033	8_3585	26285618	8_3694	27067203	0.00208613	0.857143
7	4_2793	20560802	4_2812	20663379	9_2112	15626643	9_2247	16480035	0.000220728	0.857143
7	5_842	5836261	5_890	6318076	6_3084	22141311	6_3140	22567059	9.40401e-07	0.857143
7	5_2651	19018123	5_2540	18195722	7_3727	25982838	7_3830	26563889	2.736e-05	1
7	5_1432	10287725	5_1554	11002971	10_1494	10661490	10_1629	11534377	3.32039e-07	0.428571
7	7_3878	26896817	7_3936	27301801	12_159	984686	12_308	1891984	1.30682e-06	0.857143
7	8_2077	15279678	8_2227	16323021	9_622	4594755	9_785	5799163	0.00639731	0.571429
7	8_3468	25574386	8_3424	25246828	9_2230	16389168	9_2298	16848907	5.12488e-07	0.857143
7	10_923	6470180	10_1107	7709098	12_1393	9741115	12_1538	10914629	0.000401838	0.571429
7	10_1052	7357094	10_896	6266930	12_1311	8980849	12_1395	9862651	0.000157516	0.857143
6	1_5997	40910326	1_6094	41488317	4_4920	34191209	4_4989	34654498	2.5902e-05	0.833333
6	1_6347	43236791	1_6229	42424342	4_3110	22525075	4_3247	23424905	0.0168315	0.5
6	1_5401	36992082	1_5318	36466539	4_4358	30765714	4_4462	31312385	0.000806627	1
6	1_112	658651	1_9	56731	5_4	34571	5_31	196653	0.000187661	0.833333
6	1_3873	26556335	1_3726	25557452	5_3971	27847368	5_4002	28003742	0.00284694	0.833333
6	1_6653	45161845	1_6580	44751314	7_3727	25982838	7_3804	26436600	1.69684e-05	0.833333
6	1_5612	38436177	1_5526	37836692	11_81	455421	11_220	1277281	0.00166625	0.833333
6	2_5000	34066986	2_4932	33657945	3_772	4916621	3_812	5214427	6.78656e-07	1
6	2_2677	18242283	2_2786	18968271	4_1910	14043051	4_1988	14617181	0.00119438	0.666667
6	2_3020	20625962	2_2957	20223294	4_2354	17338076	4_2383	17630246	5.13422e-06	1
6	2_2286	15719825	2_2201	15139704	5_1840	13271189	5_1926	13837630	0.00028584	0.833333
6	2_4636	31750104	2_4580	31392238	6_1832	13088960	6_1925	13690330	5.63752e-05	1
6	2_1436	9954742	2_1402	9700541	6_2813	20127562	6_2849	20361941	3.1915e-05	1
6	2_5265	35854935	2_5164	35214335	8_3094	22860456	8_3207	23652155	0.000383299	0.833333
6	2_2152	14807220	2_2066	14197089	9_639	4689881	9_715	5259130	0.000120037	0.5
6	2_5202	35456735	2_5163	35201705	9_1940	14431753	9_1991	14799502	1.78185e-05	0.166667
6	2_4910	33506438	2_4774	32467391	9_2617	18835986	9_2782	19942985	0.0718181	0.333333
6	2_2287	15733873	2_2200	15137233	10_932	6528086	10_1027	7255429	0.00578242	0.5
6	2_2358	16181248	2_2480	16929004	11_1451	9995661	11_1513	10389731	0.000382501	0.5
6	2_2414	16531148	2_2500	17067886	11_1547	10638007	11_1701	11730214	0.0151084	0.5
6	3_152	1074377	3_182	1222164	4_3844	27315208	4_3886	27679600	3.60767e-05	1
6	3_92	692343	3_126	902161	10_2569	17985515	10_2624	18307061	4.11218e-06	1
6	3_3693	25134094	3_3574	24404115	10_3153	21678888	10_3213	22020842	0.000151513	0.166667
6	3_3837	26215158	3_3895	26651508	12_2630	19628970	12_2649	19758598	2.19042e-06	1
6	3_5361	36609342	3_5410	36944754	12_2867	21331930	12_2951	21997870	0.000196765	1
6	3_4349	29860524	3_4448	30427941	12_3028	22483719	12_3058	22655335	3.0837e-05	1
6	4_4559	31916539	4_4721	33062005	6_3900	28370937	6_4014	29160095	0.0630626	0.5
6	4_4914	34152622	4_4979	34601869	8_19	122554	8_42	299962	2.34639e-06	1
6	4_3778	26880316	4_3892	27706829	8_3959	28766148	8_4120	29696887	0.00153389	0.5
6	4_4269	30175100	4_4236	29968525	8_888	6682338	8_908	6806039	2.70233e-07	1
6	4_4166	29462136	4_4141	29274615	8_1173	8589919	8_1254	9233926	4.04687e-05	0.833333
6	4_3362	24127743	4_3168	22889563	9_2771	19864050	9_2959	20973145	0.0287003	0
6	4_4842	33756476	4_4866	33880792	10_2468	17429627	10_2579	18035021	0.000208478	0.666667
6	5_179	1124412	5_27	172883	8_4008	29058535	8_4142	29783414	0.00109723	0.333333
6	5_1840	13271189	5_1931	13875774	10_887	6216228	10_1004	7078761	0.000129515	0.5
6	5_980	7093642	5_1009	7319902	11_2205	15524271	11_2277	16055776	0.0043886	0.833333
6	5_3464	24697746	5_3566	25316441	12_136	865372	12_227	1386858	0.000267167	0.833333
6	5_3563	25298771	5_3659	25865623	12_3033	22513794	12_3114	23037096	3.96089e-05	0.5
6	6_99	746463	6_273	1751342	10_2370	16722692	10_2436	17259144	0.00403737	0.333333
6	7_26	192636	7_81	518346	8_3991	28944285	8_4174	29992234	0.000361678	0.666667
6	7_1601	11185759	7_1667	11613038	11_1440	9923257	11_1530	10538966	0.000320011	0.5
6	7_2574	18389899	7_2496	17901061	12_3028	22483719	12_3075	22803791	1.32026e-05	0.166667
6	8_4061	29434039	8_3984	28891982	9_2683	19240419	9_2721	19546106	3.86653e-05	0.833333
6	8_3396	25048867	8_3311	24382537	11_259	1492941	11_329	1838302	0.000299017	0.333333
6	9_232	1749301	9_330	2416632	10_727	4964913	10_841	5806225	0.000108358	0.666667
6	9_2075	15362564	9_2225	16350008	11_971	6274979	11_1025	6713325	0.00106618	0.666667
6	9_2050	15176862	9_2104	15568156	11_1511	10356191	11_1649	11287156	0.00282441	0.5
6	11_2811	19941779	11_2870	20326227	12_2064	15282010	12_2161	16106874	0.0117069	1
6	11_3205	22594799	11_3267	22896101	12_2495	18769005	12_2553	19097020	0.000194434	1
6	11_3172	22325597	11_3096	21849379	12_2419	18207550	12_2475	18620875	0.000188088	0.833333
5	1_4969	34066364	1_5039	34553058	2_1182	8049525	2_1223	8396744	0.0103768	0.4
5	1_4776	32907019	1_4896	33605413	2_4849	33034030	2_4900	33438912	0.00632169	0.8
5	1_6347	43236791	1_6242	42501792	2_3640	24928397	2_3751	25577815	0.00764718	0.2
5	1_5507	37695406	1_5563	38070067	3_1917	12787023	3_1951	13084391	0.00180342	0.8
5	1_4974	34113506	1_5045	34596346	3_5432	37096714	3_5508	37578371	0.0107295	0.2
5	1_5899	40244671	1_5828	39747147	4_526	3585796	4_579	3971056	0.00288134	0.6
5	1_822	4948252	1_760	4444602	4_3283	23602171	4_3373	24219807	0.0382893	0.2
5	1_1252	8034708	1_1340	8599925	5_1403	10088076	5_1534	10853865	0.14827	0.6
5	1_1396	8951860	1_1428	9171803	5_1785	12778848	5_1821	12997403	0.00282066	0.6
5	1_1191	7641845	1_1270	8135317	6_1963	13951759	6_2046	14567230	0.0265033	0.8
5	1_5329	36531165	1_5297	36304860	7_2895	20554251	7_2976	21108268	0.0148044	1
5	1_1723	11309412	1_1727	11335639	8_787	5959813	8_804	6069110	4.27292e-06	1
5	1_3638	24964561	1_3770	25813718	9_2794	20005156	9_2908	20681523	0.160457	0.6
5	1_2078	13890605	1_2158	14423353	11_2573	18182593	11_2681	18916502	0.667956	0.6
5	1_4143	28517191	1_4194	28913271	11_3001	21205542	11_3098	21872013	0.0289158	0.4
5	1_5275	36161594	1_5129	35208837	11_385	2198300	11_486	2885903	0.0300947	0.4
5	1_835	5057988	1_707	4148382	12_2958	22020306	12_3078	22817842	0.227317	0.6
5	2_4263	29127680	2_4353	29823291	3_152	1074377	3_190	1304630	0.00928839	0.8
5	2_216	1325940	2_266	1574557	3_1173	7723234	3_1205	7953766	0.000125081	0.4
5	2_5521	37555911	2_5495	37409621	3_446	3011589	3_477	3226683	7.57705e-05	1
5	2_5491	37374561	2_5403	36755623	3_6072	40719887	3_6097	40848166	0.0139108	0.8
5	2_1486	10298051	2_1454	10077179	6_2639	18931172	6_2695	19327780	0.00177684	0.8
5	2_4411	30175170	2_4321	29597292	7_3	41794	7_76	489372	0.00115664	1
5	2_2282	15699727	2_2184	15035720	8_1951	14458902	8_2064	15169513	0.017829	0.6
5	2_1724	11861456	2_1645	11362797	8_2048	15082916	8_2128	15634521	0.0100814	0.6
5	2_5118	34874618	2_5040	34322476	8_3273	24139105	8_3364	24783141	0.0105041	0.8
5	2_1507	10409551	2_1617	11171606	9_1566	11659288	9_1682	12396452	0.0400747	0.8
5	2_3671	25112498	2_3635	24894255	9_1648	12157852	9_1693	12485136	0.000913531	0
5	2_4303	29501350	2_4283	29298088	9_2668	19151552	9_2697	19349153	0.000237521	0.8
5	2_4738	32288493	2_4606	31577468	9_2840	20324394	9_3004	21197876	0.115051	0.4
5	2_2065	14179587	2_2110	14507546	10_887	6216228	10_1010	7124223	0.0266317	0.6
5	2_4927	33623357	2_5065	34514720	10_1875	13306399	10_1997	13924814	0.315936	0.8
5	2_4263	29127680	2_4304	29505666	10_2730	19043147	10_2781	19369511	0.00134906	1
5	2_1828	12601136	2_1911	13164111	11_1198	8194905	11_1309	9002377	0.0352703	0.8
5	2_3093	21128902	2_3155	21545376	12_446	2737574	12_512	3175835	0.000658333	1
5	2_2201	15139704	2_2314	15911410	12_1306	8944430	12_1348	9322934	0.00808798	0.8
5	3_56	451816	3_81	616268	4_3728	26537096	4_3769	26836733	0.000133751	1
5	3_4785	32643247	3_4896	33413939	4_4043	28703220	4_4139	29264808	0.0121266	0.8
5	3_235	1638985	3_190	1304630	4_3931	27950628	4_3977	28300872	0.000668183	1
5	3_2030	13636920	3_1974	13213515	5_3536	25174481	5_3617	25618949	0.0189582	0.8
5	3_852	5556780	3_775	4936436	5_4354	30167280	5_4436	30733136	0.00927817	0.6
5	3_5744	38947179	3_5854	39525742	7_1130	7776729	7_1230	8372628	0.00627416	0.2
5	3_5119	35004551	3_5077	34718219	7_539	3602119	7_634	4250292	0.00803492	0.6
5	3_4181	28656135	3_4107	28068859	7_537	3583680	7_634	4250292	0.00968545	0.8
5	3_5831	39406167	3_5810	39285336	7_1190	8101958	7_1203	8179987	2.32562e-06	1
5	3_5855	39534992	3_5849	39500937	7_1228	8357415	7_1242	8460486	8.078e-05	1
5	3_5204	35593277	3_5160	35259606	7_3179	22429419	7_3249	22905268	0.00127138	1
5	3_312	2140339	3_341	2298408	8_3358	24723539	8_3405	25094492	0.000173846	0.2
5	3_679	4370892	3_493	3309312	8_4044	29324940	8_4120	29696887	0.0722905	0.6
5	3_781	4987035	3_788	5041407	9_2224	16339101	9_2246	16470692	4.23352e-05	1
5	3_899	5850943	3_984	6393604	9_2491	17996067	9_2603	18742454	0.0644146	0.8
5	3_3781	25727818	3_3665	24975679	9_722	5297316	9_862	6356667	0.622468	0.4
5	3_6173	41439045	3_6050	40576557	9_1227	9336901	9_1291	9766325	0.0003124	0.4
5	3_2609	17688777	3_2571	17425602	9_2170	15978727	9_2242	16442639	0.00917366	0.8
5	3_328	2228967	3_277	1938055	9_2837	20293627	9_2941	20898265	0.299249	0.8
5	3_1251	8255364	3_1278	8432649	10_532	3702885	10_610	4145122	0.00132523	1
5	3_757	4814126	3_696	4457319	10_1587	11248602	10_1650	11695991	0.00450004	1
5	3_5558	37860961	3_5462	37281933	10_1783	12683165	10_1875	13306399	0.228012	0.4
5	3_5837	39434384	3_5929	39945815	12_257	1559211	12_383	2325466	0.0617047	0.6
5	3_4322	29659551	3_4468	30546135	12_1771	12897595	12_1818	13231077	0.0209234	0.6
5	3_5240	35804890	3_5267	36002387	12_2649	19758598	12_2749	20575233	0.0674979	0.8
5	3_5717	38774689	3_5846	39488258	12_3023	22459585	12_3110	22999793	0.0575324	0
5	3_921	5971131	3_830	5357294	12_2117	15759796	12_2171	16152954	0.00185348	0.4
5	3_995	6475182	3_945	6135488	12_2584	19309048	12_2635	19664327	0.000880092	0.2
5	4_3263	23495894	4_3300	23707010	5_2674	19196713	5_2722	19545097	1.01544e-06	1
5	4_3084	22401615	4_2935	21397977	5_4327	30021673	5_4424	30669229	0.0143344	0.4
5	4_3872	27543795	4_3926	27926155	6_241	1546619	6_277	1795187	0.000505574	0.6
5	4_541	3713089	4_659	4533442	6_2338	16765925	6_2459	17543117	0.00195315	0.6
5	4_2563	18916239	4_2548	18838120	6_1769	12577176	6_1794	12753549	7.19142e-07	0.8
5	4_2682	19792532	4_2640	19520205	7_430	2904835	7_563	3741931	0.0114087	0.8
5	4_3115	22547371	4_3149	22767957	8_165	1278314	8_217	1648900	0.000317404	1
5	4_2912	21289976	4_2864	20955702	8_3001	22136078	8_3048	22502349	0.00174712	0.6
5	4_1229	8688314	4_1143	7950677	9_299	2204258	9_360	2620407	0.00153102	0.4
5	4_3193	23038835	4_3329	23891639	10_2896	20038217	10_2974	20500108	0.00852547	0.4
5	4_4744	33182805	4_4627	32490331	10_2663	18567166	10_2743	19102426	0.00750164	0.2
5	4_4923	34213928	4_4955	34442005	11_443	2590096	11_529	3174053	0.00201156	1
5	4_2805	20622860	4_2935	21397977	11_995	6477133	11_1070	7119361	0.031805	0.4
5	4_2106	15463778	4_2095	15411956	12_2181	16236797	12_2205	16399318	0.00741913	0
5	4_4917	34177855	4_4738	33148819	12_2827	21115470	12_2930	21762367	0.0216278	0.2
5	4_3210	23184530	4_3171	22914252	12_2948	21985115	12_2971	22134184	5.49873e-06	1
5	5_3962	27812195	5_4079	28447144	7_452	3052986	7_513	3402161	0.0611559	0.8
5	5_407	2804157	5_508	3470447	7_3704	25836451	7_3829	26557813	0.0096287	0.4
5	5_2866	20701097	5_2846	20519357	8_1226	9031518	8_1234	9087475	0.000501194	0
5	5_2179	15624399	5_2289	16323862	9_99	815847	9_162	1293402	0.00283938	0.6
5	5_3990	27947197	5_4045	28246546	9_2745	19727841	9_2846	20356430	0.032779	0.6
5	5_1948	13951785	5_1844	13288480	9_254	1888244	9_406	2899336	0.131601	0.8
5	5_1173	8446125	5_1121	8086505	10_1156	8013045	10_1284	9074184	0.423221	0.8
5	5_3530	25133149	5_3566	25316441	11_93	537569	11_141	813908	3.84095e-05	0.8
5	5_222	1463061	5_257	1722463	12_178	1114307	12_232	1409561	0.0066135	0.8
5	5_4462	30875346	5_4354	30167280	12_2080	15446078	12_2161	16106874	0.0331512	0.4
5	6_750	4881319	6_852	5543935	7_538	3598571	7_641	4299995	0.00575599	0.6
5	6_4395	31720604	6_4481	32286471	9_2683	19240419	9_2820	20151400	0.126335	0.2
5	6_3967	28925839	6_4088	29677839	9_2978	21079506	9_3058	21509462	0.000786721	0.6
5	6_3188	22898238	6_3136	22523388	9_527	3964373	9_575	4237164	7.12044e-05	0.6
5	6_2159	15501035	6_2248	16081414	10_1237	8723620	10_1362	9722162	0.256395	0.2
5	6_2338	16765925	6_2202	15795953	10_1494	10661490	10_1575	11173144	0.0131761	0.8
5	6_4542	32797851	6_4478	32270166	10_2909	20134102	10_2932	20276582	0.000430027	0.6
5	6_2261	16213821	6_2354	16881791	11_1302	8975047	11_1391	9530842	0.000830291	0.2
5	7_3340	23500027	7_3390	23856342	8_3378	24926763	8_3484	25680787	0.00559789	0.4
5	7_3347	23546758	7_3307	23258900	9_1948	14464232	9_2016	14969430	0.000865368	1
5	7_3920	27208393	7_3829	26557813	9_2266	16609515	9_2404	17446074	0.0423811	0.4
5	7_2195	15560901	7_2263	16136471	10_2921	20192498	10_3012	20727220	0.00290969	0.6
5	7_2462	17660616	7_2400	17153093	10_2642	18420027	10_2768	19271420	0.0182615	0.4
5	7_3885	26943408	7_3734	26024644	11_3	22632	11_126	726087	0.0164223	0.6
5	7_3080	21788716	7_3235	22834645	12_2532	18994124	12_2640	19697290	0.0662664	0.4
5	7_2107	14845542	7_1998	14161163	12_1683	12102608	12_1754	12763570	0.123877	0.6
5	8_2027	14929387	8_1963	14544007	9_287	2152649	9_385	2768021	0.00799648	0.4
5	8_866	6547447	8_954	7084701	10_891	6234550	10_972	6783456	0.00143725	1
5	9_2724	19560289	9_2683	19240419	10_2678	18662752	10_2768	19271420	0.00251361	0.8
5	9_963	7287799	9_1014	7834892	11_1027	6747302	11_1100	7309990	0.0044758	0.4
5	9_888	6563140	9_847	6222093	11_1408	9630702	11_1511	10356191	0.00399284	0.8
5	9_538	4022173	9_457	3341889	11_1475	10151273	11_1524	10495668	0.00660227	0.8
5	9_2047	15161041	9_2112	15626643	12_1406	9928897	12_1494	10508651	0.00174308	1
5	10_435	2960569	10_480	3289334	11_1352	9275280	11_1393	9535017	5.16521e-05	0.8
5	10_752	5134922	10_817	5626819	11_1783	12361729	11_1882	13006656	0.00115053	0.6
5	10_2031	14170801	10_1934	13616954	11_2887	20419011	11_3011	21249157	0.0232106	0.4
5	10_936	6550933	10_1052	7357094	12_1227	8381941	12_1311	8980849	0.0510083	0.2
5	10_1211	8453505	10_1183	8287194	12_255	1551398	12_294	1840139	0.000269413	0.2
5	10_2050	14282785	10_1945	13693317	12_2956	22011602	12_3033	22513794	0.000430845	0.6
5	11_1008	6538562	11_1035	6809064	12_817	5281003	12_863	5660618	0.000626547	0.8
5	11_3033	21398661	11_3130	22047854	12_2398	18060595	12_2467	18580296	0.214836	0.6
5	11_262	1505504	11_251	1459275	12_315	1948806	12_355	2157159	9.72746e-05	0.6
5	11_515	3083632	11_445	2616938	12_517	3223339	12_580	3644215	0.00640952	0.4
4	1_4269	29388937	1_4357	30023181	1_1043	6693838	1_1122	7184242	0.00722506	0.25
4	1_1043	6693838	1_1137	7274991	1_4269	29388937	1_4342	29910594	0.00390291	0.25
4	1_5550	37973377	1_5488	37543565	1_1620	10585853	1_1667	10952295	0.000817668	0.5
4	1_6628	45033430	1_6545	44532699	1_2520	16761641	1_2583	17216162	0.00365991	0.25
4	1_1687	11044024	1_1620	10585853	1_5490	37552667	1_5550	37973377	0.00166009	0.75
4	1_997	6343116	1_1043	6693838	2_1321	9135982	2_1372	9458620	0.0736618	0.5
4	1_4031	27694174	1_4075	28030037	2_1417	9809338	2_1479	10243346	0.0442312	0.5
4	1_1212	7802174	1_1261	8090573	2_1620	11183468	2_1740	11950749	0.394104	1
4	1_6472	43954095	1_6506	44235358	2_2816	19167182	2_2873	19523770	0.013733	1
4	1_68	401970	1_147	885480	2_4524	30951873	2_4610	31592132	1.93499	0.75
4	1_4258	29297714	1_4179	28776229	2_1040	6960401	2_1070	7193722	0.0531824	0.75
4	1_2269	15174061	1_2235	14957916	2_1839	12654222	2_1894	13010641	0.0695343	0
4	1_2871	19342015	1_2778	18636073	2_2171	14954835	2_2262	15576640	0.354403	0.25
4	1_2179	14556526	1_2124	14160415	2_3159	21584242	2_3262	22357927	0.441448	0.75
4	1_508	3140812	1_583	3478670	3_1544	10233006	3_1628	10751621	0.60541	1
4	1_1623	10606053	1_1633	10681245	3_1954	13106812	3_1982	13263078	0.000621676	0.75
4	1_2737	18337547	1_2806	18831031	3_3198	21760956	3_3265	22214173	0.0178052	0.75
4	1_1880	12318591	1_1841	12059727	3_1783	11948314	3_1819	12174245	0.00196823	1
4	1_1658	10878010	1_1590	10352291	3_1917	12787023	3_1970	13196653	0.0386476	0.75
4	1_3132	21317953	1_3074	20864070	3_2297	15540903	3_2318	15674581	0.262994	0
4	1_4997	34271352	1_4915	33710850	3_5432	37096714	3_5508	37578371	0.447588	0.5
4	1_737	4312760	1_700	4069006	3_5555	37846184	3_5614	38183788	0.108711	0.5
4	1_2863	19280546	1_2889	19484254	4_422	2984600	4_483	3306537	0.000865224	0.25
4	1_5999	40934720	1_6050	41243518	4_3258	23480658	4_3292	23661539	8.59124e-05	1
4	1_6666	45272384	1_6727	45687078	4_3483	24919796	4_3528	25165542	0.00410624	0.75
4	1_1777	11686889	1_1838	12040170	4_3706	26408975	4_3734	26560645	0.016808	0.25
4	1_5862	39989559	1_5852	39912205	4_2739	20253937	4_2783	20526647	0.00308927	0.25
4	1_6172	42028936	1_6109	41609869	4_3174	22934095	4_3208	23166582	0.147856	0.75
4	1_6548	44560236	1_6575	44732046	5_235	1585078	5_249	1665315	0.00114299	0.5
4	1_242	1503014	1_288	1767517	5_482	3271017	5_489	3304473	0.00484991	1
4	1_1875	12285226	1_1882	12324173	5_2464	17668864	5_2478	17749750	9.08468e-05	1
4	1_1965	12967293	1_1981	13047619	5_2556	18323241	5_2591	18593499	0.00510577	1
4	1_562	3380143	1_615	3581668	5_2922	21115089	5_3015	21735133	5.39638	0.5
4	1_1652	10835117	1_1667	10952295	5_3613	25593076	5_3626	25678146	0.00148571	0.5
4	1_5200	35616993	1_5218	35745933	5_3798	26768143	5_3804	26818173	0.00133608	0.75
4	1_858	5225430	1_871	5324993	5_3892	27409458	5_3916	27549418	0.00199027	0.75
4	1_2525	16798560	1_2508	16711949	5_444	3038449	5_463	3117147	0.00211179	1
4	1_2328	15514501	1_2254	15058687	5_503	3439158	5_512	3495419	0.0077968	1
4	1_5001	34301792	1_4961	34031390	5_813	5620125	5_861	6030606	0.0199326	0.75
4	1_6793	46132183	1_6752	45869470	5_2703	19398813	5_2726	19563385	0.0231719	0
4	1_6816	46241454	1_6714	45611881	5_2783	19974476	5_2846	20519357	0.373936	0.25
4	1_431	2662685	1_374	2331178	5_4103	28599267	5_4111	28647739	0.00654842	0.75
4	1_955	6082591	1_924	5800290	6_3026	21661383	6_3045	21827544	0.000771721	0.75
4	1_769	4552609	1_716	4190147	6_3395	24386534	6_3443	24844633	0.133514	0.75
4	1_2780	18640748	1_2800	18807086	7_1639	11461751	7_1720	12003389	0.0855213	0.25
4	1_2591	17279181	1_2636	17621417	7_1719	11998414	7_1818	12749778	0.23011	0.5
4	1_2060	13756816	1_2166	14465002	7_1975	14002791	7_2014	14284149	0.0244441	1
4	1_834	5054338	1_741	4330768	7_572	3801437	7_586	3930140	0.0585711	0.5
4	1_5777	39459085	1_5730	39187700	7_524	3488107	7_608	4064527	0.067935	0.25
4	1_5538	37910000	1_5490	37552667	7_2937	20819264	7_3013	21336031	0.0588007	0.75
4	1_1976	13026531	1_1940	12787157	7_3810	26472841	7_3834	26581436	0.00191792	1
4	1_2151	14367280	1_2213	14771057	8_2578	18994926	8_2671	19596133	0.0959599	0.5
4	1_1324	8500209	1_1396	8951860	8_4098	29567298	8_4187	30072879	0.0396837	0.25
4	1_2757	18480360	1_2798	18801512	9_602	4452961	9_715	5259130	0.7976	0.25
4	1_4163	28684321	1_4214	29032379	9_2017	14977425	9_2070	15310085	0.0470203	0.5
4	1_2508	16711949	1_2605	17367431	9_2017	14977425	9_2087	15464468	0.0434091	0.5
4	1_2240	14970220	1_2269	15174061	9_2392	17381721	9_2413	17511777	0.00122503	0.25
4	1_2258	15092766	1_2155	14407522	9_248	1859823	9_360	2620407	0.638938	0.25
4	1_3183	21679759	1_3120	21231309	9_1293	9774491	9_1388	10455632	0.435262	0.75
4	1_4222	29102461	1_4166	28705469	9_2057	15218516	9_2071	15328543	0.00338629	0.5
4	1_2740	18358179	1_2805	18826351	10_911	6387327	10_1004	7078761	0.235441	0.25
4	1_4775	32878819	1_4895	33601950	10_2152	15074929	10_2241	15643562	0.202769	0.75
4	1_1986	13077227	1_1953	12885681	10_138	986857	10_220	1541483	0.0178865	0.75
4	1_1658	10878010	1_1590	10352291	10_3119	21488737	10_3210	22011174	0.0577421	0.5
4	1_5449	37268439	1_5489	37550111	11_223	1285408	11_317	1798224	0.115394	0.5
4	1_3634	24944478	1_3700	25373456	11_686	4252828	11_770	4784209	0.0551203	0.5
4	1_575	3440434	1_495	3081148	11_264	1513376	11_321	1809431	0.0376799	0.25
4	1_6876	46562588	1_6851	46452371	11_505	3015150	11_536	3226281	0.00759698	1
4	1_1611	10497296	1_1590	10352291	11_791	4965650	11_829	5238401	0.00462191	0.5
4	1_2174	14532108	1_2120	14138613	11_1582	10862401	11_1667	11442308	1.03276	0.5
4	1_6560	44646675	1_6547	44551130	11_2177	15271662	11_2227	15706234	0.227202	1
4	1_4206	28979581	1_4121	28370031	11_3086	21760402	11_3130	22047854	0.17757	0.5
4	1_5663	38764308	1_5708	39015473	12_21	178278	12_66	467323	0.0328532	0.75
4	1_5944	40561144	1_5961	40679530	12_427	2623919	12_463	2832578	0.00926846	0.75
4	1_5725	39135785	1_5828	39747147	12_2491	18731376	12_2568	19202241	0.0817095	0.75
4	1_2210	14754633	1_2151	14367280	12_1285	8810744	12_1344	9251420	0.0353924	0.5
4	1_5847	39883575	1_5746	39302178	12_1755	12765723	12_1805	13165490	0.0471696	0.5
4	1_742	4347081	1_662	3822144	12_2779	20772885	12_2842	21180673	0.0828879	0.75
4	2_4152	28274018	2_4195	28598096	3_40	343141	3_67	521559	0.0212734	1
4	2_5440	37031817	2_5521	37555911	3_373	2526330	3_446	3011589	0.435843	0.75
4	2_4764	32417157	2_4831	32874109	3_4799	32736010	3_4841	33028683	0.0091189	0.25
4	2_1482	10283073	2_1516	10478652	3_4924	33613023	3_4953	33841421	0.000508894	1
4	2_4353	29823291	2_4343	29744473	3_190	1304630	3_198	1382299	7.1318e-05	1
4	2_4321	29597292	2_4257	29084846	3_1088	7150674	3_1176	7750993	0.0630378	0.5
4	2_2471	16882098	2_2444	16712870	3_4949	33793967	3_5066	34636671	0.344416	0.25
4	2_1406	9725159	2_1335	9210350	3_5197	35542447	3_5296	36232158	0.164611	0.5
4	2_2454	16754385	2_2500	17067886	4_1585	11617636	4_1663	12183828	0.12936	1
4	2_5000	34066986	2_5030	34265641	4_2744	20286451	4_2802	20598266	0.0895058	0
4	2_5523	37561473	2_5479	37283748	4_529	3609021	4_599	4087535	0.131556	0.5
4	2_3736	25482561	2_3731	25450039	4_3199	23108470	4_3226	23290573	0.000903879	0.75
4	2_5459	37133640	2_5405	36765560	4_3335	23971886	4_3407	24430783	0.142839	1
4	2_5580	37893931	2_5531	37631490	4_3502	25034930	4_3560	25395470	0.010355	0.75
4	2_4214	28801846	2_4131	28144885	4_3700	26381716	4_3739	26601078	0.631414	0.5
4	2_4436	30390759	2_4408	30158507	4_4071	28867628	4_4102	29040552	0.023153	0
4	2_755	4932377	2_736	4797974	4_4141	29274615	4_4182	29591076	0.0954712	0.75
4	2_4972	33914810	2_4895	33359625	4_4504	31556075	4_4521	31668864	0.34272	0.75
4	2_398	2384802	2_431	2611905	5_1407	10111170	5_1433	10291199	0.000271802	1
4	2_2201	15139704	2_2252	15488905	5_1378	9960385	5_1449	10385341	0.0211528	0.75
4	2_2392	16414396	2_2475	16904714	5_2098	15080801	5_2211	15820229	0.346929	0.5
4	2_310	1842686	2_389	2315013	5_3573	25341074	5_3649	25834340	0.0332521	0.75
4	2_1821	12536170	2_1881	12921219	5_4166	29051764	5_4210	29322720	0.00952659	0.25
4	2_628	4090624	2_533	3410590	5_386	2679827	5_474	3210815	0.125251	0.75
4	2_1479	10243346	2_1417	9809338	5_4391	30445823	5_4414	30610036	0.0167722	0.75
4	2_4961	33868865	2_4971	33907408	6_1064	7138572	6_1068	7158696	0.00415645	0.75
4	2_4789	32572510	2_4829	32848747	6_1281	8702670	6_1354	9203195	0.301175	0
4	2_1560	10779530	2_1617	11171606	6_1963	13951759	6_1991	14176905	0.00515144	0.75
4	2_1765	12131758	2_1839	12654222	6_2941	21058716	6_3012	21543200	0.931089	0.5
4	2_1293	8933905	2_1203	8219231	6_1057	7091661	6_1171	7991299	2.2716	0.5
4	2_2522	17246107	2_2457	16792917	6_2330	16693305	6_2420	17324898	0.267054	0.5
4	2_742	4834883	2_730	4765468	6_4333	31264961	6_4367	31556361	0.0219509	1
4	2_5004	34093517	2_4894	33350457	6_4401	31782717	6_4492	32452147	1.73338	0.5
4	2_642	4162107	2_754	4916927	7_640	4297073	7_721	4926658	0.487394	0.75
4	2_2229	15334030	2_2276	15674010	7_1638	11458848	7_1720	12003389	0.101193	0.75
4	2_5252	35784519	2_5302	36076270	7_3668	25580005	7_3681	25646403	0.000505668	0.75
4	2_2835	19274986	2_2886	19616822	8_76	499391	8_87	581473	0.00266909	1
4	2_4895	33359625	2_4939	33721973	8_571	4417423	8_601	4594540	0.00974036	1
4	2_5222	35592186	2_5238	35696415	8_1349	10039767	8_1439	10737119	0.209938	0.75
4	2_4648	31815355	2_4708	32135001	8_1514	11330599	8_1572	11713415	0.0182902	0.5
4	2_2229	15334030	2_2320	15952588	8_1696	12671422	8_1755	12987770	0.0755454	0.5
4	2_2133	14696453	2_2232	15343399	8_2016	14849853	8_2097	15394743	0.155819	0.5
4	2_1319	9115612	2_1336	9213450	8_3005	22164904	8_3036	22402648	0.000468263	1
4	2_907	6010219	2_967	6430384	8_3036	22402648	8_3073	22722535	0.0530364	0.25
4	2_3695	25233009	2_3617	24748225	8_200	1558310	8_239	1788371	0.0175755	0.5
4	2_2284	15709377	2_2201	15139704	8_1887	14027210	8_1943	14424152	0.0278539	0.5
4	2_4851	33049991	2_4829	32848747	8_2928	21529102	8_2959	21752352	0.0011939	1
4	2_3110	21245531	2_3161	21601875	9_519	3893397	9_549	4080447	0.0165012	0.5
4	2_4726	32242183	2_4777	32502370	9_1461	10936867	9_1502	11217410	0.0827583	0.75
4	2_3659	25063308	2_3669	25104281	9_1647	12157371	9_1653	12184292	1.8977e-05	1
4	2_4965	33884659	2_5095	34724362	9_2021	14996968	9_2073	15342336	0.157078	0.75
4	2_124	735800	2_196	1211004	9_3038	21415908	9_3086	21636046	0.0428492	0.5
4	2_2615	17868003	2_2480	16929004	9_254	1888244	9_312	2263844	0.241103	0.75
4	2_5280	35941414	2_5235	35669265	9_1811	13481383	9_1894	14033191	0.252626	0.75
4	2_1876	12894754	2_1873	12877291	9_2036	15099800	9_2040	15132411	4.63236e-06	1
4	2_938	6237852	2_930	6177030	9_2394	17401127	9_2419	17548724	0.000434058	1
4	2_218	1332873	2_186	1163681	9_2721	19546106	9_2826	20192119	0.399189	0.25
4	2_3954	26995991	2_4071	27696261	10_686	4694927	10_764	5240016	0.159029	0.75
4	2_2357	16180672	2_2386	16365091	10_950	6648314	10_962	6733696	0.000274441	0.5
4	2_2061	14153451	2_2145	14763772	10_1353	9654041	10_1400	10007832	0.0371289	0.5
4	2_2042	14033245	2_2102	14447431	10_1467	10502258	10_1534	10900370	0.0698946	0.5
4	2_3944	26901607	2_4046	27560970	10_2871	19877337	10_2975	20503401	0.116649	0.5
4	2_2297	15815656	2_2251	15482485	10_767	5280858	10_817	5626819	0.0372421	0.25
4	2_5440	37031817	2_5405	36765560	10_2274	15845742	10_2357	16528743	0.322115	0.5
4	2_5571	37849482	2_5531	37631490	10_2503	17579679	10_2609	18218675	0.199773	0.75
4	2_2386	16365091	2_2503	17082765	11_1784	12369458	11_1864	12886081	0.156537	0.75
4	2_1798	12341841	2_1894	13010641	11_2912	20614843	11_2967	20966485	0.110526	0.25
4	2_3413	23345937	2_3353	22984506	11_995	6477133	11_1049	6956299	0.0144765	1
4	2_3518	24121049	2_3442	23590939	11_1262	8676956	11_1340	9183319	0.128972	0.5
4	2_2320	15952588	2_2229	15334030	11_1508	10345678	11_1590	10906456	0.22671	0.75
4	2_2386	16365091	2_2359	16191299	11_1784	12369458	11_1833	12671132	0.000737879	0.5
4	2_326	1952467	2_422	2550597	12_196	1224272	12_259	1569511	0.110142	0.5
4	2_1238	8554035	2_1319	9115612	12_290	1798951	12_421	2582731	0.526581	0.5
4	2_2320	15952588	2_2414	16531148	12_1410	9948005	12_1459	10240139	0.0588241	0.75
4	2_1655	11406323	2_1720	11824606	12_2429	18279923	12_2487	18708023	0.0282145	0.25
4	2_1295	8949310	2_1233	8503106	12_52	394911	12_156	969759	3.52232	0.75
4	2_2275	15673380	2_2200	15137233	12_1282	8804142	12_1308	8954933	0.00148026	0.75
4	2_3549	24325579	2_3486	23897441	12_3043	22570900	12_3113	23025522	0.0825172	0
4	3_4946	33775409	3_4889	33355564	3_1108	7293171	3_1179	7799219	0.00266567	0.5
4	3_1179	7799219	3_1108	7293171	3_4889	33355564	3_4946	33775409	0.00266567	0.5
4	3_1784	11949052	3_1697	11293924	3_5756	38993593	3_5834	39420198	0.013654	0.25
4	3_2608	17679216	3_2489	16874910	4_2803	20604432	4_2876	21036686	0.211294	0.75
4	3_4435	30376285	3_4383	30081575	4_4204	29763889	4_4243	30004202	0.0329699	0
4	3_2161	14575287	3_2238	15103985	5_2628	18866743	5_2726	19563385	0.163805	1
4	3_608	3979839	3_686	4404169	5_3303	23688039	5_3370	24107047	0.0535613	0
4	3_482	3255814	3_614	4028803	5_3563	25298771	5_3597	25493735	0.133944	0.5
4	3_312	2140339	3_453	3071112	5_3952	27762644	5_4040	28226238	0.601827	0.75
4	3_5847	39492210	3_5786	39154750	5_15	89191	5_113	729391	0.154706	0.25
4	3_40	343141	3_114	814752	6_725	4670134	6_822	5354524	0.412957	0.5
4	3_4070	27835204	3_4100	28030753	6_3343	24065401	6_3395	24386534	0.000864026	0.75
4	3_233	1630404	3_188	1272991	6_59	475890	6_109	827456	0.0330943	0.75
4	3_5553	37831797	3_5474	37346541	6_682	4425762	6_764	4981463	0.10639	0.75
4	3_546	3607238	3_586	3844937	7_542	3619087	7_626	4199343	0.290969	1
4	3_3279	22277618	3_3390	23008347	7_1728	12076405	7_1767	12353644	0.288893	0.5
4	3_3014	20551571	3_3068	20850133	7_3067	21715227	7_3123	22072285	0.17064	0.5
4	3_912	5931219	3_971	6323727	7_3119	22043505	7_3189	22538077	0.0289862	0.75
4	3_2282	15458395	3_2318	15674581	7_3588	25066358	7_3609	25189946	0.00378188	0.75
4	3_1980	13250163	3_2014	13534214	7_3901	27070648	7_3918	27191617	0.0587962	0.5
4	3_1792	12024446	3_1819	12174245	7_3957	27415617	7_3978	27524591	0.000251246	0.75
4	3_4727	32265442	3_4655	31871904	7_432	2940005	7_495	3280337	0.0423208	0.25
4	3_5474	37346541	3_5462	37281933	7_561	3715158	7_580	3850187	0.00153003	1
4	3_3063	20823457	3_2989	20352681	7_3055	21634893	7_3091	21858074	0.0328865	0.25
4	3_1523	10144301	3_1540	10219252	8_285	2147593	8_309	2287155	0.000753116	0.75
4	3_4652	31856934	3_4663	31921218	8_2511	18430035	8_2523	18532252	0.000294549	1
4	3_3163	21548592	3_3259	22179977	8_2579	18996926	8_2658	19521378	0.0734896	0.5
4	3_637	4171384	3_769	4889204	8_3935	28615069	8_3996	28978262	0.102132	0.25
4	3_1574	10458113	3_1659	10992113	8_3990	28937818	8_4066	29459350	0.336395	0.5
4	3_537	3562731	3_637	4171384	8_4008	29058535	8_4097	29545697	0.0899831	0
4	3_1527	10155464	3_1508	10014402	8_285	2147593	8_313	2307797	0.00122523	0.5
4	3_5670	38496158	3_5608	38152197	8_2217	16259375	8_2273	16725341	0.146773	0.5
4	3_2030	13636920	3_1961	13155948	8_2996	22090451	8_3064	22649525	0.238885	0.5
4	3_5000	34242320	3_4906	33488150	8_3141	23159456	8_3183	23438527	0.21888	0.25
4	3_800	5129634	3_788	5041407	8_3418	25190890	8_3462	25527378	0.0233575	0.75
4	3_2594	17595002	3_2539	17218014	8_3404	25091816	8_3484	25680787	0.309297	0.75
4	3_3602	24570783	3_3665	24975679	9_274	2062334	9_285	2142257	0.0133231	0.25
4	3_3436	23333463	3_3466	23553527	9_409	2932227	9_458	3348907	0.0153529	0.25
4	3_562	3684113	3_636	4164517	9_2467	17846055	9_2536	18259243	0.0125378	0.5
4	3_5597	38092390	3_5462	37281933	9_1560	11611560	9_1671	12295072	1.0712	0.25
4	3_6222	41831529	3_6184	41505953	9_1667	12265200	9_1711	12585929	0.0108631	0.25
4	3_1065	6996549	3_1026	6752823	9_1692	12475042	9_1736	12915362	0.0424763	1
4	3_1183	7814123	3_1125	7447284	9_2412	17510358	9_2502	18049213	0.277675	0.25
4	3_1022	6722078	3_981	6382530	9_2438	17664247	9_2592	18671604	3.01783	0.25
4	3_183	1228887	3_130	940065	9_2666	19141906	9_2724	19560289	0.0540376	0.5
4	3_5094	34846891	3_5026	34388260	9_2699	19368407	9_2740	19675565	0.0459133	0.25
4	3_1285	8476902	3_1232	8140546	9_2751	19763470	9_2773	19873706	0.00692132	0.5
4	3_754	4794451	3_625	4104147	9_2978	21079506	9_3049	21481790	0.564756	0
4	3_1173	7723234	3_1192	7881643	10_99	772021	10_147	1036258	0.00189752	0.75
4	3_3103	21101077	3_3210	21824452	10_167	1216423	10_218	1533260	0.125393	1
4	3_2745	18792618	3_2858	19509345	10_716	4907614	10_797	5479249	0.11892	0.5
4	3_4639	31795334	3_4698	32108643	10_1319	9348189	10_1383	9857957	0.171985	0.5
4	3_60	489315	3_84	634440	10_2962	20445630	10_3028	20844833	0.0659798	0.5
4	3_3239	22011624	3_3130	21297861	10_167	1216423	10_310	2111263	1.5807	0.25
4	3_4328	29692587	3_4277	29397908	10_1965	13775310	10_2013	14073372	0.0182123	0.5
4	3_3915	26809143	3_3922	26841672	11_1385	9511766	11_1388	9526020	3.40842e-06	1
4	3_3921	26837221	3_3997	27365197	11_2833	20072226	11_2935	20747983	0.292685	0.5
4	3_5851	39511372	3_5806	39267342	11_2961	20925655	11_3033	21398661	0.0167605	0.75
4	3_5403	36907625	3_5375	36711664	11_3071	21667889	11_3075	21689934	0.00766538	0.25
4	3_1660	11018961	3_1725	11439034	12_40	299564	12_90	593361	0.0772088	0.75
4	3_165	1152231	3_255	1776655	12_447	2742876	12_544	3414755	0.498007	0.5
4	3_1395	9248719	3_1467	9701354	12_787	5029843	12_837	5422596	0.00317377	0.75
4	3_3270	22228166	3_3325	22583509	12_1163	7898857	12_1237	8445576	0.156965	0.75
4	3_4707	32162141	3_4737	32342314	12_2441	18372253	12_2457	18497247	0.0847092	0.75
4	3_5050	34521318	3_5077	34718219	12_2728	20453744	12_2790	20846054	0.081215	0.75
4	3_398	2683422	3_494	3312800	12_2958	22020306	12_3043	22570900	0.414668	0.75
4	4_4950	34408843	4_4990	34655597	4_2604	19243772	4_2666	19695442	0.000293513	1
4	4_2604	19243772	4_2666	19695442	4_4950	34408843	4_4990	34655597	0.000293513	1
4	4_2508	18571208	4_2458	18193592	5_3186	22862245	5_3215	23056420	0.000427005	0.75
4	4_3329	23891639	4_3396	24350650	6_2817	20155288	6_2880	20604066	0.039095	0.75
4	4_3002	21897405	4_3064	22276946	6_3021	21618139	6_3086	22166347	0.104199	0.25
4	4_3792	26949584	4_3841	27267330	6_4512	32587636	6_4536	32757874	0.00321614	0.75
4	4_4616	32401209	4_4532	31751827	6_3757	27181584	6_3824	27713040	0.168712	1
4	4_4664	32726920	4_4575	32064815	6_3873	28185659	6_3937	28682965	0.161799	0.5
4	4_1245	8783953	4_1209	8525609	7_1517	10609076	7_1577	11037644	0.0655191	0.25
4	4_4250	30050893	4_4202	29751620	7_2450	17559459	7_2504	17960455	0.0283927	0.75
4	4_4043	28703220	4_3946	28079439	7_3129	22114065	7_3249	22905268	0.230858	0
4	4_4215	29830789	4_4251	30057787	8_897	6729142	8_956	7095062	0.0036025	0
4	4_2672	19730944	4_2715	20032149	8_4189	30084353	8_4225	30316370	0.00133156	0.5
4	4_4206	29780082	4_4170	29498393	8_1090	8037572	8_1110	8197580	0.00293404	1
4	4_4878	33941581	4_4814	33563556	8_1484	11154051	8_1545	11553406	0.0179441	0.25
4	4_743	4980487	4_865	5827294	9_228	1728784	9_280	2112190	0.314592	0
4	4_4635	32552811	4_4652	32655704	9_1648	12157852	9_1680	12390386	0.000522204	1
4	4_1932	14226546	4_1991	14644986	9_2502	18049213	9_2514	18105682	0.0265995	1
4	4_4377	30867884	4_4458	31300173	9_2658	19110307	9_2734	19637616	0.283924	0.25
4	4_3248	23432881	4_3343	24027030	9_2721	19546106	9_2804	20064878	0.106344	0.25
4	4_4812	33553004	4_4930	34276765	9_2941	20898265	9_2984	21104882	0.0858053	0.75
4	4_4180	29563842	4_4250	30050893	9_2961	20981502	9_3011	21248110	0.0321471	0.75
4	4_1620	11854362	4_1581	11600916	9_312	2263844	9_419	2999122	0.313614	0.75
4	4_3288	23625678	4_3260	23484016	9_1832	13641834	9_1863	13882088	0.0287548	0.75
4	4_3261	23491012	4_3197	23086192	9_2547	18363589	9_2612	18795692	0.0553651	0.25
4	4_3387	24296760	4_3449	24715540	10_2315	16193127	10_2387	16882119	0.141896	0.75
4	4_2600	19205382	4_2676	19756617	10_2660	18530250	10_2726	19007842	0.0639879	0.25
4	4_3710	26432280	4_3810	27072011	10_2692	18789983	10_2825	19578043	0.417506	0.75
4	4_4843	33763500	4_4912	34141541	10_2883	19953488	10_2923	20214478	0.0157594	0.5
4	4_3624	25764847	4_3694	26364276	10_3038	20965484	10_3112	21451593	0.324829	0.25
4	4_4032	28651451	4_4091	28978621	10_3173	21794057	10_3236	22174225	0.0469676	1
4	4_834	5619659	4_821	5501519	10_211	1485729	10_312	2120170	0.0796322	0.25
4	4_2454	18174440	4_2425	17944827	10_2751	19142159	10_2770	19306284	0.00314969	0.25
4	4_1186	8322538	4_1241	8749144	11_1295	8934945	11_1356	9289655	0.00495019	0.25
4	4_726	4920855	4_733	4944566	11_2744	19473512	11_2762	19583296	0.000263205	1
4	4_3285	23611549	4_3236	23358431	11_1017	6631254	11_1113	7459622	0.455641	0.5
4	4_2010	14795380	4_1956	14393434	11_1431	9883119	11_1510	10349453	0.0587752	0.5
4	4_289	2009158	4_216	1532062	11_1898	13154193	11_1994	13951901	0.396255	0.5
4	4_4923	34213928	4_4943	34359516	12_516	3211438	12_573	3611384	0.0223276	0.75
4	4_3006	21916361	4_3024	22032228	12_646	4109757	12_704	4497912	0.0262558	0.5
4	4_2023	14878714	4_2131	15651468	12_1131	7683409	12_1228	8386658	0.329131	0.75
4	4_1045	7220876	4_1092	7550454	12_1196	8123779	12_1282	8804142	0.271376	0.5
4	4_2095	15411956	4_2102	15440465	12_2194	16283479	12_2205	16399318	0.0736434	1
4	4_4702	32981949	4_4814	33563556	12_2913	21630520	12_3000	22312030	0.636019	0.75
4	4_3247	23424905	4_3189	23019802	12_951	6358137	12_1001	6702215	0.0960806	1
4	4_1092	7550454	4_1063	7348483	12_1282	8804142	12_1344	9251420	0.00338446	0.25
4	5_3411	24348148	5_3387	24203629	5_169	1077772	5_201	1340554	9.62635e-05	0.75
4	5_201	1340554	5_169	1077772	5_3386	24198123	5_3411	24348148	0.000235018	0.75
4	5_7	60591	5_91	570447	6_28	250742	6_124	915110	0.427693	1
4	5_1440	10345731	5_1509	10696461	6_2914	20870288	6_2973	21320256	0.00814703	0.25
4	5_583	4000181	5_677	4661315	6_3140	22567059	6_3189	22900119	0.148739	0.5
4	5_2227	15934574	5_2294	16361172	6_4344	31374357	6_4387	31681751	0.0127735	0.5
4	5_451	3068726	5_372	2603589	6_695	4495070	6_750	4881319	0.00525503	0.5
4	5_1865	13451657	5_1830	13091187	6_2143	15345783	6_2250	16112051	0.152116	0
4	5_4105	28613663	5_4033	28202324	6_4298	31034183	6_4379	31640588	0.0738247	0.75
4	5_1862	13439239	5_1890	13610078	7_1475	10364066	7_1547	10826337	0.0245598	0.5
4	5_2775	19903599	5_2818	20291983	7_3668	25580005	7_3704	25836451	0.00486332	0.25
4	5_399	2758049	5_465	3157470	7_3768	26201249	7_3891	26973580	0.251672	0.5
4	5_4468	30915393	5_4397	30492047	7_552	3661537	7_622	4159192	0.0455469	0.25
4	5_3609	25575511	5_3528	25119545	7_1011	6857616	7_1045	7200537	0.056526	0.75
4	5_4406	30569273	5_4321	29991938	7_3024	21406775	7_3067	21715227	0.19004	0.5
4	5_3478	24780544	5_3563	25298771	8_80	535079	8_173	1338345	0.213097	0.25
4	5_75	485098	5_116	749567	8_247	1851805	8_286	2151126	0.0213239	1
4	5_482	3271017	5_547	3768580	8_343	2490036	8_372	2798074	0.84535	0.5
4	5_1529	10818729	5_1600	11294751	8_1850	13683958	8_1925	14259395	0.0857372	0.25
4	5_1930	13874107	5_1830	13091187	8_2579	18996926	8_2661	19543981	0.180199	0.75
4	5_1573	11146309	5_1525	10775662	8_3729	27262908	8_3761	27512689	0.0355903	0.5
4	5_1425	10239965	5_1474	10488726	9_287	2152649	9_337	2465695	0.00158825	0
4	5_4252	29572504	5_4364	30242079	9_1814	13512585	9_1825	13596756	0.143538	0
4	5_152	955294	5_112	720737	9_3014	21264541	9_3082	21623242	0.000682308	0.5
4	5_1433	10291199	5_1535	10859569	10_143	1012440	10_270	1849060	1.04505	0.5
4	5_1621	11492303	5_1683	12003021	10_923	6470180	10_1004	7078761	0.0449199	0.75
4	5_1815	12968238	5_1894	13630597	10_1462	10446512	10_1541	10932246	0.0648277	1
4	5_3875	27280602	5_3984	27910052	10_3038	20965484	10_3102	21352542	0.0576924	1
4	5_1874	13504886	5_1818	12982639	10_887	6216228	10_973	6784370	0.0507475	0.75
4	5_1706	12210224	5_1772	12682936	11_20	94403	11_135	767282	0.204282	0.75
4	5_1613	11403653	5_1664	11846666	11_1295	8934945	11_1405	9614723	0.141618	0.5
4	5_2507	17969793	5_2531	18110978	11_1443	9947578	11_1463	10052259	0.000481485	1
4	5_3148	22644330	5_3170	22793724	11_2269	16013117	11_2366	16673546	0.0104024	0.5
4	5_1292	9319377	5_1249	9073602	11_1781	12351378	11_1870	12961571	0.00292187	0.75
4	5_333	2277159	5_302	2043202	11_3053	21515324	11_3098	21872013	0.013415	0.5
4	5_2563	18385887	5_2617	18755833	12_1452	10208696	12_1522	10788409	0.845596	0.75
4	5_3476	24761134	5_3435	24487878	12_21	178278	12_63	454695	0.0116232	0.25
4	5_2251	16078534	5_2182	15638083	12_311	1917306	12_383	2325466	0.0270707	0.75
4	5_3233	23189067	5_3208	23018134	12_427	2623919	12_486	2979303	0.0137737	0.75
4	5_2095	15068495	5_2035	14656327	12_673	4300924	12_741	4739388	0.043426	0.75
4	5_1754	12497471	5_1667	11876391	12_1169	7932054	12_1194	8095923	0.181645	0.5
4	5_2646	18988922	5_2544	18242188	12_2527	18957912	12_2576	19259023	0.147148	0.5
4	6_325	2153338	6_414	2691551	7_47	322245	7_58	402844	0.108259	0.75
4	6_4536	32757874	6_4478	32270166	7_2160	15267475	7_2221	15784251	0.0313524	0.5
4	6_839	5476012	6_809	5245643	7_3333	23461040	7_3376	23733419	0.00314047	0.75
4	6_1354	9203195	6_1419	9688494	8_2959	21752352	8_3002	22140180	0.0185512	1
4	6_4370	31584791	6_4460	32161012	8_3394	25027020	8_3495	25767181	0.195967	1
4	6_2377	17033649	6_2430	17395775	9_1141	8829965	9_1248	9484471	0.246763	0.75
4	6_3629	26278316	6_3634	26293476	9_1467	10959256	9_1475	11004194	0.0147642	0.75
4	6_737	4788444	6_764	4981463	9_1811	13481383	9_1856	13827827	0.187442	0.5
4	6_3852	27956469	6_3893	28327939	9_1813	13495657	9_1877	13940449	0.0170308	1
4	6_952	6386346	6_976	6543152	9_2110	15614846	9_2171	15986114	0.0554146	0.75
4	6_3503	25323795	6_3552	25672617	9_2333	17088158	9_2419	17548724	0.0331896	1
4	6_4160	30181503	6_4186	30364441	9_2372	17290673	9_2422	17568049	0.00310563	0.5
4	6_1838	13135155	6_1921	13675085	9_2407	17460891	9_2489	17988165	0.0854963	0.75
4	6_2202	15795953	6_2137	15322144	9_669	4975088	9_735	5389019	0.0677998	0.75
4	6_3634	26293476	6_3629	26278316	9_1467	10959256	9_1475	11004194	0.0147642	0.25
4	6_3911	28486845	6_3858	28060174	9_1818	13545133	9_1832	13641834	0.0251109	0.5
4	6_828	5402699	6_740	4811974	9_2154	15878416	9_2208	16245306	0.11559	0.25
4	6_4314	31150026	6_4235	30601918	9_2180	16041758	9_2284	16739857	0.094033	0.75
4	6_4550	32858982	6_4511	32583380	9_2303	16879139	9_2457	17788518	0.838035	0.5
4	6_266	1719913	6_241	1546619	9_2668	19151552	9_2691	19306364	0.00685497	1
4	6_4443	32069212	6_4402	31785594	9_2704	19418727	9_2779	19924071	0.0382555	0.75
4	6_952	6386346	6_906	6047908	9_2864	20463033	9_2884	20551802	0.00740582	0
4	6_1551	10776499	6_1593	11126299	10_154	1099173	10_216	1521892	0.0618583	1
4	6_2187	15686838	6_2123	15225486	10_974	6789788	10_1009	7115805	0.0257623	0.25
4	6_2725	19537042	6_2649	19047713	10_972	6783456	10_1065	7441074	0.198889	0.75
4	6_1084	7282809	6_1020	6807383	10_1406	10038935	10_1476	10540200	0.24925	0.5
4	6_446	2898289	6_359	2366629	10_1447	10347861	10_1542	10935299	0.186436	1
4	6_3497	25307743	6_3438	24784388	10_1489	10649634	10_1614	11435888	0.382135	1
4	6_2353	16877398	6_2456	17534132	11_126	726087	11_145	841074	0.0100035	0.75
4	6_2659	19109178	6_2706	19423024	11_1452	10001161	11_1502	10312222	0.0058882	0.5
4	6_2541	18182077	6_2593	18593758	11_1575	10801715	11_1661	11388943	0.104226	0.5
4	6_2475	17650103	6_2404	17204599	11_22	111540	11_142	818109	0.290069	0.25
4	6_2452	17509809	6_2353	16877398	11_1351	9270724	11_1387	9521207	0.003795	1
4	6_742	4826619	6_805	5221180	12_171	1070559	12_182	1138687	0.0151796	0.75
4	6_2120	15215641	6_2178	15633505	12_1131	7683409	12_1228	8386658	0.156023	0.5
4	6_1144	7806701	6_1260	8556034	12_2684	20088224	12_2754	20609383	0.100449	0.25
4	6_4223	30542131	6_4329	31244695	12_3043	22570900	12_3108	22994480	0.0728725	0.5
4	7_2867	20370933	7_2937	20819264	8_3041	22446149	8_3064	22649525	0.106883	0.5
4	7_3005	21303395	7_3073	21750900	9_502	3682713	9_614	4533492	0.4872	0.5
4	7_1654	11529807	7_1722	12015449	9_599	4430422	9_675	5000405	0.0893012	0.25
4	7_2777	19714259	7_2837	20133018	9_1836	13662180	9_1899	14077839	0.0659099	0
4	7_3883	26931743	7_3940	27316085	9_2323	17006974	9_2419	17548724	0.0767416	0.5
4	7_598	4003168	7_680	4586469	9_2699	19368407	9_2774	19888258	0.063804	0.25
4	7_2359	16838421	7_2301	16415796	9_2017	14977425	9_2114	15630007	0.171741	0.25
4	7_4010	27749768	7_3907	27097809	9_2739	19670536	9_2831	20234670	0.176136	0.25
4	7_3803	26423970	7_3760	26176432	9_2981	21096082	9_3063	21526393	0.0263815	0.25
4	7_1601	11185759	7_1681	11731064	10_833	5739377	10_890	6228612	0.31015	0.5
4	7_1992	14119832	7_2052	14497109	10_1229	8641677	10_1320	9353069	1.97114	0.75
4	7_3936	27301801	7_4029	27898962	10_1579	11198099	10_1663	11786801	0.095976	0.5
4	7_3883	26931743	7_3990	27602753	10_2356	16521595	10_2392	16974632	0.253448	0.75
4	7_3847	26681561	7_3921	27211118	10_2825	19578043	10_2842	19670933	0.0479699	0.5
4	7_1911	13428568	7_1847	12953489	10_1336	9558735	10_1364	9726969	0.0102925	0.25
4	7_2375	16976303	7_2306	16442190	10_1404	10033028	10_1438	10271090	0.0024199	0.75
4	7_3354	23594607	7_3327	23394924	10_1579	11198099	10_1614	11435888	0.00699577	1
4	7_3838	26595783	7_3723	25944679	10_1985	13875691	10_2069	14413366	0.167443	0
4	7_2998	21261837	7_3073	21750900	11_3	22632	11_90	510298	0.0922893	0
4	7_2338	16671172	7_2393	17108202	11_2451	17305075	11_2499	17666574	0.122543	0.5
4	7_2283	16266093	7_2338	16671172	11_2476	17497816	11_2522	17841464	0.0443806	0.25
4	7_3036	21495845	7_2989	21182322	11_368	2083645	11_471	2785652	0.249234	0.5
4	7_3993	27629048	7_3874	26870469	11_348	1959839	11_472	2794728	0.463626	1
4	7_1856	12993632	7_1822	12773325	11_1461	10039052	11_1533	10554377	0.00783255	0.75
4	7_1651	11520738	7_1601	11185759	11_1477	10160686	11_1585	10884997	0.282607	1
4	7_2339	16690321	7_2283	16266093	11_2451	17305075	11_2502	17688202	0.0973023	0.75
4	7_3987	27591770	7_4008	27729364	12_55	411387	12_82	553783	0.00127149	0.25
4	7_2998	21261837	7_3073	21750900	12_93	603877	12_171	1070559	0.051065	0
4	7_2091	14758782	7_2108	14853071	12_1684	12110309	12_1730	12535938	0.156164	0.75
4	7_2337	16667401	7_2363	16887787	12_2893	21501999	12_2960	22039811	0.0910317	0.5
4	7_2571	18381577	7_2575	18394760	12_3028	22483719	12_3035	22527268	0.000375253	0.75
4	7_3996	27645681	7_3987	27591770	12_40	299564	12_55	411387	0.000415222	1
4	7_1922	13574750	7_1834	12880223	12_1118	7612401	12_1190	8067963	0.0740343	0.75
4	7_1552	10856308	7_1469	10342556	12_1742	12640271	12_1831	13326874	0.194948	0.75
4	7_872	5914752	7_817	5534930	12_1853	13492511	12_1920	14110401	0.0403344	0.5
4	8_2668	19570291	8_2717	19934449	9_1218	9262686	9_1265	9579328	0.0510584	1
4	8_3095	22869560	8_3141	23159456	9_1467	10959256	9_1566	11659288	0.564058	0.25
4	8_793	5995846	8_804	6069110	9_1535	11461740	9_1590	11796871	0.0259332	1
4	8_2050	15099339	8_2107	15494118	9_2309	16920288	9_2338	17110248	0.0107774	0.75
4	8_110	799076	8_176	1369952	9_2371	17281564	9_2488	17974866	0.565599	0.5
4	8_1575	11729134	8_1499	11229564	9_748	5490116	9_793	5842474	0.0516323	0.75
4	8_802	6059996	8_787	5959813	9_1535	11461740	9_1596	11823392	0.0995862	0
4	8_2063	15163200	8_1991	14748608	9_1563	11643532	9_1667	12265200	0.468728	0.5
4	8_2235	16372548	8_2317	17022428	10_695	4767684	10_767	5280858	0.0709539	0.25
4	8_2361	17437959	8_2318	17023845	10_1110	7726933	10_1139	7897466	0.0701291	0.5
4	8_2034	14987580	8_1981	14655730	10_1444	10340918	10_1528	10870796	0.186186	0.5
4	8_481	3798859	8_406	3002404	10_2608	18215005	10_2685	18742789	0.280022	0.5
4	8_4037	29257194	8_4021	29150202	10_2683	18726028	10_2768	19271420	0.101265	0.5
4	8_3915	28443768	8_4039	29297252	11_215	1245740	11_264	1513376	0.478685	0
4	8_787	5959813	8_804	6069110	11_793	4982985	11_807	5090841	0.000918064	0.25
4	8_4120	29696887	8_4164	29919491	11_3051	21505826	11_3074	21689196	0.000372519	0.5
4	8_144	1114829	8_89	612421	11_27	141221	11_88	502229	0.0292927	0.25
4	8_2578	18994926	8_2641	19410925	12_1344	9251420	12_1395	9862651	0.274279	0.5
4	8_3630	26667732	8_3701	27106502	12_1420	10030147	12_1518	10749317	0.847887	0.5
4	8_4021	29150202	8_4108	29624807	12_2927	21741696	12_2958	22020306	0.0269115	0.5
4	8_3396	25048867	8_3344	24625927	12_324	1995925	12_364	2202974	0.0154651	0.25
4	8_3768	27570735	8_3642	26775400	12_2568	19202241	12_2643	19707852	0.123948	0.25
4	9_2431	17632742	9_2394	17401127	9_723	5298750	9_755	5554039	0.000440784	0.75
4	9_249	1862880	9_317	2301775	10_887	6216228	10_985	6909574	0.418058	0.25
4	9_2155	15885533	9_2214	16270419	10_1463	10452314	10_1525	10859252	0.00803561	0.5
4	9_1796	13384815	9_1858	13839624	10_2668	18583535	10_2687	18754020	0.0554039	1
4	9_2917	20731475	9_2975	21068143	10_2840	19648726	10_2910	20141419	0.0979512	0.25
4	9_2103	15566317	9_2053	15194305	10_84	694301	10_151	1082849	0.0171735	0.25
4	9_402	2876099	9_317	2301775	10_817	5626819	10_874	6119297	0.0800547	0.5
4	9_1839	13699761	9_1767	13154377	10_3087	21270574	10_3160	21717866	0.0983749	0.25
4	9_2128	15694845	9_2106	15587219	10_3104	21362148	10_3166	21744642	0.0088866	0.5
4	9_2534	18254032	9_2641	18980531	11_239	1375976	11_329	1838302	0.229517	0.75
4	9_1547	11531076	9_1646	12146950	11_788	4945885	11_870	5549309	0.0701073	1
4	9_807	5954257	9_890	6571255	11_2189	15399123	11_2212	15612752	0.049875	0.25
4	9_2978	21079506	9_3071	21567926	11_2847	20147818	11_2931	20726657	0.337389	0.75
4	9_2230	16389168	9_2161	15925679	11_237	1362611	11_315	1790472	0.0524074	0.5
4	9_2433	17640918	9_2323	17006974	11_355	2013920	11_375	2125577	0.132222	0.5
4	9_2523	18168069	9_2510	18088881	11_2270	16026373	11_2352	16559726	0.0164958	0.5
4	9_665	4962523	9_715	5259130	12_1042	7028299	12_1061	7167761	0.000569294	0.5
4	9_415	2952545	9_458	3348907	12_1255	8536742	12_1344	9251420	0.131312	1
4	9_1961	14557710	9_2045	15153270	12_1493	10501208	12_1568	11136612	0.0995265	0.25
4	9_2301	16868998	9_2392	17381721	12_1516	10717622	12_1573	11174999	0.0478976	0.5
4	9_1839	13699761	9_1869	13913407	12_2323	17462646	12_2369	17855384	0.00234156	0.75
4	9_2863	20456052	9_2773	19873706	12_637	4040470	12_713	4536379	0.203486	0.5
4	9_568	4208852	9_545	4060498	12_1556	11045052	12_1560	11067843	6.88696e-05	0.75
4	10_2393	16992034	10_2420	17153569	11_1511	10356191	11_1592	10919128	0.0034718	0.75
4	10_47	399766	10_155	1112485	11_2281	16113292	11_2350	16549722	0.325652	0.25
4	10_2896	20038217	10_2968	20473194	11_2871	20332262	11_2938	20770299	0.245015	0.25
4	10_2454	17343185	10_2393	16992034	11_1408	9630702	11_1511	10356191	0.148304	1
4	10_1009	7115805	10_988	6945109	11_1779	12342045	11_1907	13238304	0.397595	0.25
4	10_94	740269	10_10	65326	11_1872	12969291	11_1916	13313143	0.0862753	0.5
4	10_932	6528086	10_1009	7115805	12_1300	8902979	12_1351	9455756	0.252788	0.5
4	10_805	5536699	10_767	5280858	12_672	4298148	12_734	4686884	0.0272322	0.25
4	10_1009	7115805	10_932	6528086	12_1240	8464837	12_1300	8902979	0.137346	0.75
4	10_1309	9234848	10_1272	8948811	12_1764	12836327	12_1838	13377074	0.0432547	0.5
4	10_2657	18513862	10_2575	18023485	12_2973	22137373	12_3000	22312030	0.0404893	0.25
4	10_891	6234550	10_803	5522370	12_2975	22146811	12_3062	22708252	0.167797	0.75
4	11_1768	12286693	11_1864	12886081	12_908	6055087	12_970	6499096	0.0254018	0.5
4	11_1500	10303762	11_1590	10906456	12_1147	7768539	12_1238	8452443	1	0.5
4	11_1604	11022404	11_1640	11227192	12_1445	10192258	12_1480	10415244	0.00473633	0
4	11_1513	10389731	11_1568	10769065	12_1726	12490752	12_1788	13034643	0.203038	0.5
4	11_1575	10801715	11_1623	11114418	12_2626	19597718	12_2632	19653482	0.00514033	0.75
4	11_204	1194284	11_198	1165999	12_280	1701354	12_285	1735721	0.001007	0.25
4	11_1490	10259628	11_1432	9887100	12_1285	8810744	12_1342	9248112	0.00505417	0.75
4	11_3069	21655870	11_3032	21388834	12_2341	17704830	12_2400	18098724	0.0681779	0.75
4	11_3254	22815850	11_3216	22659442	12_2521	18925478	12_2570	19227452	0.0789435	0.25
