# Supplementary material for: Statistical inference of chromosomal homology based on gene colinearity and applications to Arabidopsis and rice
Source: BMC Bioinformatics. 2006 Oct 12;7:447. doi: 10.1186/1471-2105-7-447 (PMC1626491; doi:10.1186/1471-2105-7-447)
Supplement: Additional file 3 — Colinear blocks between rice and Arabidopsis. A list of all collinear blocks between rice and Arabidopsis [file 1471-2105-7-447-S3.xls]

## Sheet: AllPossibleBlockInfo.rice-ath.s
Colinear blocks bewteen rice and Arabidopsis
Colinear gene number	Starting gene1	Starting Position1	Ending gene1	Ending Position1	Starting gene2	Starting Position2	Ending gene2	Ending Position2	Epv	Transcriptional direction identity
14	4_3648	25988523	4_3741	26629939	2_3736	18439977	2_3815	18779303	5.53395e-16	0.928571
11	4_2502	18492029	4_2430	18007129	2_2835	15091415	2_2883	15286120	2.69341e-10	0.909091
10	8_3510	25879899	8_3590	26322121	5_4866	22564027	5_4931	22803881	4.36545e-10	0.9
9	1_5843	39849191	1_5889	40178740	3_4249	19951792	3_4279	20055407	4.50759e-10	1
11	2_5222	35592186	2_5287	35990915	4_2954	14840947	4_3026	15110085	1.44716e-09	0.636364
10	1_5674	38829492	1_5595	38295746	2_3286	16852902	2_3339	17046552	3.61415e-09	0.7
9	7_3347	23546758	7_3305	23247981	1_5880	27237299	1_5908	27344741	1.44384e-08	0.888889
9	9_2767	19836886	9_2822	20166786	4_3435	16635750	4_3468	16764329	4.60398e-08	0.555556
10	10_3103	21355007	10_3021	20792312	2_3733	18435241	2_3781	18633451	9.51255e-08	0.7
10	7_562	3731960	7_658	4399364	3_2215	7959861	3_2280	8209188	1.371e-07	0.6
8	5_3279	23515709	5_3244	23246892	2_3038	15884247	2_3057	15980571	2.31521e-07	0.875
9	2_4713	32176700	2_4635	31743754	5_4870	22572850	5_4948	22876990	3.62832e-07	0.888889
9	3_1660	11018961	3_1736	11521401	2_2221	12792023	2_2248	12914511	7.80833e-07	0.777778
7	1_5873	40058459	1_5908	40307044	2_3038	15884247	2_3056	15962442	2.10292e-06	0.714286
7	2_4173	28424218	2_4129	28141787	4_1575	9583200	4_1628	9780356	2.34296e-06	1
7	4_3885	27674165	4_3855	27440035	1_4950	23354691	1_4967	23429239	4.93477e-06	1
6	2_4126	28105292	2_4147	28244754	2_3740	18456079	2_3750	18505747	5.15887e-06	0.666667
7	3_1632	10779237	3_1567	10400445	3_4341	20286805	3_4398	20526252	7.78116e-06	0.571429
8	1_5796	39566992	1_5720	39113506	5_128	454900	5_207	712405	1.11791e-05	0.625
8	4_2498	18462698	4_2425	17944827	2_1946	11666657	2_2009	11863885	1.2501e-05	0.625
6	1_756	4409942	1_715	4184672	3_1506	5267358	3_1529	5340485	1.25734e-05	1
6	8_4010	29088065	8_4023	29159985	5_4472	21112811	5_4487	21170919	1.38819e-05	0.833333
6	5_104	639836	5_78	518263	2_2113	12385619	2_2141	12538469	1.55223e-05	1
5	12_2448	18440463	12_2472	18606407	1_4476	21092143	1_4499	21202567	2.09487e-05	0.4
7	4_3496	24998962	4_3529	25173825	5_2098	7783814	5_2130	7903781	2.13498e-05	0.714286
8	6_772	5025312	6_682	4425762	4_3081	15306989	4_3144	15527657	2.23962e-05	0.625
5	4_3236	23358431	4_3247	23424905	3_4820	22020629	3_4846	22118762	3.1524e-05	1
7	2_4830	32860114	2_4868	33143371	1_4624	21897078	1_4672	22142947	3.27382e-05	0.714286
7	4_3904	27767665	4_3855	27440035	1_1163	4259247	1_1188	4348726	3.39395e-05	1
8	4_3665	26106023	4_3741	26629939	3_4887	22285278	3_4952	22524006	3.59937e-05	0.75
7	1_5735	39225998	1_5795	39556423	3_4368	20405690	3_4412	20575334	4.34322e-05	0.571429
8	4_2502	18492029	4_2430	18007129	3_4109	19453228	3_4154	19624112	4.701e-05	0.75
6	4_2470	18264299	4_2502	18492029	3_1060	3624872	3_1092	3738256	4.92742e-05	0.833333
6	3_1547	10248959	3_1511	10069752	2_2996	15749767	2_3006	15776370	5.41926e-05	0.5
6	1_654	3781716	1_684	3942678	2_3288	16859146	2_3338	17039764	6.02974e-05	0.666667
8	7_3242	22874844	7_3189	22538077	5_5408	24531158	5_5441	24651823	6.08375e-05	0.75
8	6_1100	7446429	6_1031	6883775	5_5811	25971113	5_5863	26186227	6.45315e-05	0.75
7	3_945	6135488	3_882	5763247	5_6061	26879048	5_6085	26967805	6.53694e-05	0.857143
6	6_4429	31976349	6_4481	32286471	3_3968	18980048	3_3994	19067131	7.21866e-05	0.5
7	3_2516	17031055	3_2568	17410550	4_3912	18416932	4_3953	18556411	7.75694e-05	0.714286
6	7_2870	20390188	7_2903	20607903	5_4702	21975582	5_4723	22078292	7.84691e-05	1
5	6_299	1978169	6_324	2133703	2_3791	18679811	2_3804	18734922	8.03468e-05	0.4
6	9_2612	18795692	9_2649	19025867	2_3593	18006235	2_3661	18218680	8.13735e-05	0.833333
7	10_3164	21731228	10_3223	22097382	5_3913	18927969	5_3946	19065007	0.000108608	0.714286
5	4_3172	22925006	4_3201	23116489	2_3576	17942716	2_3593	18006235	0.000117141	0.4
7	3_1459	9635987	3_1391	9202697	2_2147	12565233	2_2192	12700976	0.000118421	0.857143
8	5_3294	23608999	5_3386	24198123	5_104	383490	5_198	690951	0.00013155	0.75
6	3_1173	7723234	3_1197	7894977	1_1377	5037664	1_1387	5077727	0.000147394	0.833333
6	10_3073	21178692	10_3110	21427296	4_1550	9449310	4_1582	9615510	0.000166546	0.833333
6	2_5231	35646823	2_5286	35971437	2_1683	10456916	2_1738	10734040	0.00016684	0.833333
5	6_773	5032415	6_761	4952378	4_2956	14857785	4_3001	15003480	0.000176504	0.6
6	9_2699	19368407	9_2659	19115515	4_982	7043000	4_1021	7210975	0.000178816	1
6	8_3588	26314358	8_3551	26102825	1_4396	20775422	1_4414	20852173	0.000184436	0.833333
7	3_818	5252409	3_772	4916621	2_1455	9460455	2_1484	9587497	0.000204034	0.428571
5	6_740	4811974	6_729	4694985	5_5109	23491223	5_5131	23567509	0.00020494	0.4
6	3_2945	20046583	3_2919	19866980	5_1379	5002910	5_1391	5038139	0.000209265	1
5	4_4852	33810891	4_4890	33993330	4_2649	13723909	4_2688	13847780	0.000229468	0.6
5	3_2173	14692954	3_2189	14773791	5_1706	6202967	5_1712	6230428	0.000229923	0.6
7	9_2814	20128244	9_2754	19776656	2_1330	9008737	2_1356	9087997	0.000256146	0.428571
5	10_2383	16825384	10_2391	16956564	2_2056	12088263	2_2066	12142992	0.000306649	1
6	1_5678	38845248	1_5635	38588117	3_4473	20823033	3_4498	20904322	0.000329506	0.833333
6	2_3607	24683530	2_3641	24933665	1_1211	4423725	1_1230	4495391	0.000371905	0.666667
6	2_4911	33525187	2_4943	33740336	4_3897	18378555	4_3935	18502228	0.000377696	0.666667
4	4_3767	26819748	4_3773	26861429	2_3850	18890613	2_3857	18921234	0.000382317	1
5	9_2207	16226143	9_2236	16414763	4_1656	9896440	4_1698	10078779	0.000384865	0.2
7	8_1244	9146589	8_1305	9651192	5_5036	23229916	5_5063	23338765	0.000389658	0.714286
4	4_2623	19391013	4_2646	19548146	1_5845	27104007	1_5856	27130912	0.000403233	0.5
4	1_5137	35262992	1_5146	35309750	3_1564	5465041	3_1569	5476496	0.000422951	1
5	8_4047	29341902	8_4096	29542442	4_3437	16639765	4_3469	16773274	0.000451302	0.6
5	9_2790	19991544	9_2821	20158293	1_1912	6962227	1_1925	7009309	0.000455667	0.6
6	4_3099	22475947	4_3056	22239033	3_2591	9556848	3_2630	9711181	0.000457753	0.5
6	1_871	5324993	1_834	5054338	4_2837	14393309	4_2897	14579865	0.000463095	0.5
5	4_3549	25320764	4_3567	25423256	3_4981	22674000	3_4987	22692967	0.000472279	1
6	2_3981	27163119	2_4009	27321035	5_2104	7807322	5_2130	7903781	0.000507933	0.666667
5	1_5366	36777553	1_5339	36583919	4_2628	13640166	4_2636	13680723	0.000525486	0.4
5	10_3194	21912837	10_3164	21731228	4_1663	9935484	4_1673	9975494	0.000552902	0.8
5	4_3553	25350036	4_3567	25423256	2_3841	18866081	2_3845	18876360	0.000561019	1
6	9_2350	17162615	9_2321	16987467	1_4397	20779959	1_4424	20880418	0.000574307	0.833333
7	3_1736	11521401	3_1674	11135309	1_594	2135929	1_613	2193687	0.000648321	0.857143
6	8_4123	29728080	8_4186	30068103	2_1969	11734597	2_2046	12021625	0.000654097	0.166667
5	9_2394	17401127	9_2431	17632742	3_4631	21381913	3_4663	21482324	0.000724688	1
7	9_2665	19139440	9_2713	19502744	5_4472	21112811	5_4543	21357810	0.000760023	0.571429
4	10_2355	16515750	10_2359	16546368	1_288	991251	1_295	1014084	0.000906176	1
6	3_1192	7881643	3_1165	7672582	2_82	385373	2_97	471996	0.000907901	1
6	12_2790	20846054	12_2828	21123407	4_1285	8349919	4_1312	8484820	0.000920614	0.833333
7	5_3367	24070257	5_3294	23608999	3_4390	20485682	3_4431	20662269	0.000933458	0.428571
6	2_4511	30876826	2_4542	31085260	4_3581	17192205	4_3605	17267280	0.000968792	0.666667
6	2_3630	24859693	2_3605	24677834	3_2591	9556848	3_2637	9757498	0.000971397	0.5
6	7_3429	24084675	7_3383	23785494	4_3895	18373994	4_3948	18539648	0.00100048	0.833333
5	7_2870	20390188	7_2856	20287780	4_512	2591998	4_520	2638963	0.00100337	0.4
4	3_376	2534801	3_365	2493164	2_2570	14147977	2_2579	14173113	0.00102322	1
4	4_3141	22729443	4_3132	22673698	3_2573	9504469	3_2577	9515600	0.00105335	0.75
6	3_54	432872	3_28	270863	4_1575	9583200	4_1659	9920203	0.00110294	1
5	4_3149	22767957	4_3119	22567438	3_2708	10054831	3_2726	10137348	0.00111999	0.8
5	9_2568	18477729	9_2537	18263107	3_2675	9919748	3_2705	10044154	0.0011973	0.6
5	3_1803	12074531	3_1773	11856545	2_3999	19447351	2_4006	19476982	0.00120149	0.8
6	4_3886	27679600	4_3852	27417782	5_4474	21118349	5_4501	21219669	0.00126604	0.833333
5	8_4068	29471589	8_4038	29276192	4_3530	16981087	4_3574	17157009	0.00147765	0.8
6	1_598	3515309	1_531	3235121	2_2957	15599768	2_3003	15769599	0.00165834	0.5
5	2_4796	32608948	2_4826	32792064	2_63	297817	2_81	367428	0.00167067	0.4
6	12_2846	21199837	12_2792	20859175	3_2244	8035717	3_2275	8181692	0.00180166	0.833333
5	3_185	1241581	3_168	1169590	5_4469	21106690	5_4494	21197369	0.00204965	0.8
5	9_2798	20026222	9_2838	20314637	1_6239	28520376	1_6253	28562359	0.00205435	0.8
5	3_2092	14075043	3_2067	13885209	2_3297	16894126	2_3317	16963950	0.0020815	0.4
5	9_2675	19178930	9_2700	19378699	1_1174	4290832	1_1190	4358118	0.00212098	1
4	6_497	3238491	6_473	3093061	5_4963	22928047	5_4997	23049844	0.00213162	0.5
6	3_5167	35334660	3_5125	35030557	4_1467	9119149	4_1507	9271532	0.00216954	0.166667
5	7_3396	23927412	7_3377	23739273	1_2124	7841507	1_2147	7925436	0.00218043	0.8
4	1_3417	23395331	1_3432	23521079	1_3992	19185409	1_3996	19203231	0.00231686	0.75
6	4_3654	26034221	4_3700	26381716	5_3971	19168034	5_4003	19266693	0.00233726	0.833333
4	4_2802	20598266	4_2799	20583755	1_1316	4818545	1_1321	4839599	0.00241016	1
5	3_818	5252409	3_790	5062487	4_3928	18471887	4_3958	18572768	0.00250627	0.2
7	8_2810	20661400	8_2849	21007707	1_6447	29328086	1_6462	29408771	0.00254533	0.857143
5	6_3530	25488737	6_3553	25679475	3_4630	21364723	3_4653	21449248	0.00255217	1
4	8_3418	25190890	8_3426	25281562	4_2358	12684538	4_2368	12725523	0.00264047	0.75
5	9_2357	17191680	9_2329	17048907	5_4901	22697293	5_4909	22726982	0.00269997	0.4
4	5_3322	23813618	5_3314	23758946	3_4249	19951792	3_4256	19969677	0.00271052	0.75
5	7_3188	22522077	7_3226	22749480	5_692	2498485	5_714	2576771	0.00276757	0.6
6	2_5200	35447013	2_5241	35709630	5_5053	23304751	5_5090	23443979	0.00279185	0.5
5	7_580	3850187	7_604	4048609	3_5182	23377851	3_5199	23427977	0.00301608	1
4	2_5267	35872746	2_5262	35832832	4_2981	14944225	4_2998	14990529	0.00304993	0.5
5	7_3113	21997164	7_3146	22239188	3_3852	18513599	3_3867	18568098	0.00323863	1
4	4_4090	28959201	4_4075	28886442	1_2987	11528596	1_3015	11666017	0.00327597	0.75
4	2_4671	31944701	2_4690	32060013	4_2552	13378398	4_2567	13429883	0.00340073	0.75
4	5_4210	29322720	5_4243	29533049	5_3652	17778355	5_3672	17873894	0.00344919	1
6	3_1574	10458113	3_1619	10703596	5_165	589664	5_186	648419	0.00349962	0.666667
4	1_1215	7819137	1_1220	7870289	3_1575	5497719	3_1580	5513707	0.00360494	1
6	7_3258	22979145	7_3207	22622142	1_1255	4604868	1_1295	4740923	0.00364997	1
4	10_3081	21219611	10_3094	21315402	2_3746	18486170	2_3771	18598763	0.00373096	1
6	2_5435	36984984	2_5475	37248854	1_300	1036127	1_370	1321940	0.00376857	0.5
5	1_5339	36583919	1_5374	36828476	5_4735	22116919	5_4766	22254030	0.00393948	0.8
4	10_3084	21248334	10_3094	21315402	3_4893	22306203	3_4916	22390821	0.00397435	1
5	11_62	354037	11_27	141221	3_4023	19154838	3_4069	19326068	0.00403352	0.4
4	3_5462	37281933	3_5474	37346541	2_2432	13632421	2_2435	13642193	0.00419694	0.25
5	1_6989	47186671	1_6946	46919354	2_2096	12302496	2_2141	12538469	0.00426129	0.4
6	3_1456	9623789	3_1391	9202697	3_4420	20616815	3_4452	20742305	0.0045382	0.5
4	10_2975	20503401	10_2988	20603369	4_18	72085	4_55	213094	0.00463536	1
4	9_2208	16245306	9_2225	16350008	4_2358	12684538	4_2368	12725523	0.00463991	1
5	9_2537	18263107	9_2568	18477729	5_3311	16392249	5_3334	16464657	0.00479083	0.8
6	3_4100	28030753	3_4138	28318938	4_1285	8349919	4_1312	8484820	0.00486794	0.833333
5	2_4915	33572023	2_4937	33717732	1_6435	29290071	1_6460	29400896	0.00499248	0.8
5	7_3846	26675634	7_3881	26921815	2_3297	16894126	2_3334	17028393	0.00502123	0.8
4	3_160	1112036	3_151	1068085	1_5109	23997255	1_5116	24029999	0.00514532	1
4	4_3768	26826177	4_3743	26637151	4_53	195176	4_78	280608	0.00529706	0.5
6	8_3880	28195892	8_3935	28615069	3_100	317281	3_136	426383	0.00532452	0.333333
4	3_4380	30067708	3_4362	29956553	3_2225	7984572	3_2234	8013890	0.00540465	0.5
4	5_2937	21237912	5_2956	21358217	2_3346	17072592	2_3356	17105596	0.00541106	1
4	4_4914	34152622	4_4927	34236514	5_529	1877334	5_544	1936468	0.00562319	1
5	3_1440	9524319	3_1398	9265977	2_3221	16596479	2_3243	16693470	0.00603754	0.6
7	7_424	2851718	7_369	2447399	1_2797	10571367	1_2838	10819154	0.00607014	0.571429
5	10_3058	21079363	10_3094	21315402	5_5466	24753937	5_5482	24795491	0.00609269	0.6
4	3_182	1222164	3_166	1158742	1_1171	4280751	1_1187	4346686	0.00614914	0.75
4	4_4923	34213928	4_4914	34152622	2_2838	15114229	2_2852	15167748	0.00646584	1
6	8_3470	25587926	8_3418	25190890	5_5842	26097277	5_5862	26175089	0.00677498	0.833333
5	4_4525	31714986	4_4502	31534871	5_5757	25783455	5_5810	25966342	0.00707858	0.6
4	7_552	3661537	7_538	3598571	3_311	1012817	3_318	1035507	0.0070998	0.75
4	1_3726	25557452	1_3706	25415309	5_1349	4891392	5_1364	4947765	0.00725765	0.5
4	12_2448	18440463	12_2472	18606407	1_822	2965149	1_836	3009111	0.00732008	0.5
4	7_3230	22788680	7_3249	22905268	3_128	399400	3_142	466694	0.00769524	0.5
4	2_4980	33954259	2_4992	34035092	5_5843	26100210	5_5861	26169241	0.00803292	1
4	6_1072	7201344	6_1062	7121321	4_718	5729508	4_722	5758990	0.00812303	0.5
5	3_5969	40192230	3_6019	40406344	5_3895	18843234	5_3938	19022878	0.00823303	0.8
4	9_2555	18386800	9_2575	18542020	5_1156	4171747	5_1172	4262021	0.00849994	1
4	3_5777	39119103	3_5810	39285336	4_1449	9045558	4_1465	9106532	0.00850338	0.5
6	11_399	2271094	11_338	1884319	3_4136	19552094	3_4183	19725149	0.00868511	0.666667
5	12_2521	18925478	12_2568	19202241	2_2108	12362490	2_2141	12538469	0.00887731	0.6
6	12_39	290444	12_106	662333	2_3264	16773108	2_3294	16880587	0.0089118	0.833333
4	1_6954	46978416	1_6944	46908053	5_5265	23998382	5_5274	24021273	0.00891434	0.75
6	1_5792	39544120	1_5720	39113506	3_820	2833466	3_865	2978905	0.00917656	0.5
6	1_5823	39721442	1_5882	40142181	3_4416	20605156	3_4446	20724215	0.00920055	0.833333
5	3_971	6323727	3_996	6480795	5_694	2504169	5_713	2572108	0.00961663	0.4
4	8_3481	25660877	8_3450	25436269	4_3947	18538423	4_3958	18572768	0.00962035	0.25
5	2_5273	35906404	2_5306	36102048	4_3091	15339512	4_3133	15496626	0.00967488	0.6
4	9_1428	10784503	9_1415	10664488	4_3918	18437089	4_3926	18464527	0.00969849	0.75
4	5_3880	27331351	5_3866	27236292	2_1798	10987253	2_1835	11142204	0.00975065	0.25
4	2_4527	30974625	2_4542	31085260	2_1061	7953836	2_1068	7986303	0.00983751	1
4	6_1202	8183644	6_1218	8273607	1_2305	8520823	1_2310	8537274	0.00985168	0.75
4	3_369	2510625	3_386	2626466	1_344	1214590	1_350	1235894	0.0101225	0.75
4	2_208	1283416	2_227	1369100	2_3923	19143141	2_3938	19222236	0.0102758	0.75
5	4_4816	33579639	4_4849	33798431	5_2095	7758310	5_2129	7899865	0.0102985	0.6
5	7_3785	26311509	7_3759	26168319	5_1697	6153926	5_1712	6230428	0.0103887	0.8
5	2_4305	29512241	2_4282	29288136	1_4949	23346175	1_4967	23429239	0.0112072	0.8
6	7_2936	20813123	7_2858	20300937	1_4765	22518157	1_4818	22747872	0.0112164	0.666667
4	4_4886	33975668	4_4852	33810891	3_1488	5193326	3_1499	5227673	0.0112357	1
5	3_811	5206677	3_788	5041407	1_2122	7836234	1_2151	7940478	0.011241	1
4	1_774	4595396	1_785	4709557	3_2416	8837740	3_2428	8918093	0.0113655	1
5	4_2454	18174440	4_2421	17912707	3_863	2972361	3_900	3094836	0.0118373	0.8
5	9_2779	19924071	9_2822	20166786	2_889	7207944	2_938	7453051	0.0120117	0.4
4	5_517	3527773	5_503	3439158	2_4009	19488573	2_4033	19561421	0.0120594	0.5
4	1_5113	35086645	1_5135	35250380	1_2700	10169070	1_2710	10212557	0.0121589	0.5
5	7_3419	24034371	7_3371	23706682	2_1436	9375908	2_1479	9562953	0.0123165	0.8
4	3_4958	33912697	3_4970	34029215	5_5894	26320118	5_5911	26380567	0.0124788	1
4	7_3692	25749618	7_3711	25869076	3_4560	21091936	3_4586	21185495	0.0125164	0.25
4	4_4892	34004489	4_4913	34147403	1_4973	23452682	1_5002	23559963	0.0126411	1
4	5_4397	30492047	5_4437	30734143	5_2188	8120996	5_2212	8232928	0.0129067	0.25
4	6_51	436852	6_95	677557	4_148	535288	4_177	679487	0.0134128	0
4	3_1709	11349248	3_1725	11439034	2_3281	16837967	2_3290	16867671	0.013427	0.5
4	3_811	5206677	3_799	5116552	1_6456	29369683	1_6471	29435134	0.01352	1
4	3_5500	37521989	3_5485	37394252	4_293	1140306	4_303	1186023	0.0136072	1
4	1_6666	45272384	1_6655	45184821	2_3407	17321704	2_3412	17344257	0.0137575	0.5
6	2_1406	9725159	2_1479	10243346	4_117	437242	4_143	524129	0.0139212	0.666667
4	10_2586	18085224	10_2605	18185443	1_865	3102834	1_938	3359273	0.0139961	0.5
4	2_738	4810435	2_751	4893041	2_1141	8274961	2_1164	8383411	0.0140887	0.75
4	1_6771	45983629	1_6755	45883151	3_4308	20167997	3_4315	20191667	0.0142489	0.75
5	12_441	2717599	12_489	2998489	1_735	2608405	1_744	2638352	0.0144233	0.8
4	11_1035	6809064	11_1025	6713325	2_128	626877	2_141	684301	0.015102	0.75
4	4_3314	23790144	4_3287	23619874	1_1486	5411504	1_1514	5497076	0.0155861	1
4	2_4812	32723937	2_4796	32608948	1_1391	5091015	1_1399	5124988	0.0156705	0.75
4	2_967	6430384	2_997	6641964	2_1740	10744723	2_1777	10894920	0.0161354	0.75
4	2_4467	30553833	2_4486	30666371	1_2977	11471134	1_3016	11668549	0.0162997	1
4	9_3051	21493312	9_3075	21588012	2_1960	11713311	2_2019	11910248	0.0163005	0.25
4	3_997	6489537	3_977	6360605	1_1286	4713966	1_1299	4751578	0.0165038	0.75
4	6_4515	32606829	6_4492	32452147	4_3782	17967383	4_3796	18008412	0.0166685	1
4	8_3700	27102807	8_3722	27227444	1_6288	28689512	1_6305	28761681	0.016902	1
5	9_2306	16893640	9_2344	17133703	5_4866	22564027	5_4918	22749712	0.0169538	0.8
4	2_4173	28424218	2_4196	28656622	2_3773	18606650	2_3815	18779303	0.0171016	1
5	2_4913	33551085	2_4933	33676247	1_2087	7670519	1_2122	7836234	0.0173558	0.8
4	7_3690	25728314	7_3711	25869076	2_3380	17185012	2_3405	17308840	0.0174056	0.25
5	2_4304	29505666	2_4283	29298088	5_4474	21118349	5_4499	21214200	0.0175987	0.8
4	4_3317	23806849	4_3287	23619874	1_6697	30276087	1_6737	30404762	0.0176106	0.75
4	9_3081	21619618	9_3045	21462968	3_843	2915276	3_891	3059108	0.018171	0.75
4	3_5076	34711701	3_5087	34798290	5_3603	17558960	5_3620	17641466	0.0186484	0.5
4	12_150	939070	12_174	1091118	2_2232	12852674	2_2275	13016148	0.0186532	0.5
5	3_269	1872469	3_310	2129841	2_970	7575100	2_989	7677308	0.0196766	0.6
5	1_5687	38901440	1_5643	38633163	5_45	176090	5_86	320980	0.0197638	0.8
4	3_480	3245264	3_503	3355308	2_3140	16265578	2_3158	16337316	0.019886	0.75
5	3_287	2020934	3_267	1858470	1_1963	7143132	1_1988	7247663	0.0201926	1
5	2_4871	33172204	2_4833	32888617	1_2296	8485977	1_2312	8549507	0.0202162	1
4	2_4833	32888617	2_4846	32988135	1_2312	8549507	1_2350	8693274	0.0205959	0.75
6	3_1544	10233006	3_1488	9830501	2_2102	12334120	2_2140	12534776	0.0206908	0.666667
4	1_651	3760767	1_678	3907944	2_2241	12888551	2_2272	13007149	0.0219732	1
4	3_1443	9536078	3_1450	9593036	1_642	2282653	1_688	2426742	0.0225937	1
4	11_2994	21163256	11_2980	21049148	5_1702	6182188	5_1744	6342565	0.0227038	0.5
5	1_5693	38918577	1_5641	38623359	2_2222	12802990	2_2260	12955361	0.023256	1
4	11_402	2282772	11_371	2108673	2_1971	11741881	2_2003	11841128	0.0238055	0.75
4	3_4904	33458784	3_4883	33299504	3_1732	6062452	3_1740	6092879	0.0241407	0.5
4	7_3829	26557813	7_3799	26396531	2_4020	19523787	2_4037	19570044	0.0242328	0.75
5	7_3347	23546758	7_3305	23247981	1_1639	5922764	1_1653	5982303	0.024363	0.8
5	10_3103	21355007	10_3054	21064717	5_3964	19143624	5_3995	19241698	0.0245559	0.6
4	10_2638	18395006	10_2663	18567166	3_4921	22411512	3_4943	22485273	0.0245931	0.75
5	4_2868	20991377	4_2815	20686271	4_3907	18400602	4_3954	18558230	0.0247905	0.6
5	2_3289	22529295	2_3306	22665639	1_6315	28797265	1_6359	28986122	0.0248819	0.8
5	10_2781	19369511	10_2722	18977046	5_4474	21118349	5_4543	21357810	0.0257128	0.4
5	7_3416	24025097	7_3371	23706682	5_849	3024712	5_919	3282343	0.0257821	0.4
5	6_4013	29154342	6_4047	29397550	1_6591	29883743	1_6603	29931188	0.0258187	0.8
5	6_4482	32296973	6_4432	31989598	4_3766	17923815	4_3851	18206415	0.0259386	0.6
4	9_2956	20964099	9_2985	21114113	1_1500	5457147	1_1567	5659458	0.0260015	0.25
4	2_5262	35832832	2_5287	35990915	2_1634	10252010	2_1656	10353909	0.0265886	0.75
4	6_4481	32286471	6_4450	32095420	2_1003	7720570	2_1026	7828706	0.0269916	0.25
4	4_4233	29956154	4_4262	30136809	2_2722	14709682	2_2755	14828409	0.027056	0.25
6	9_2858	20403123	9_2931	20793120	1_1953	7110367	1_1997	7290601	0.0271063	0.833333
4	2_3122	21330546	2_3097	21150731	2_2851	15165710	2_2868	15217847	0.0287557	1
4	1_4768	32844368	1_4744	32729158	4_2875	14507404	4_2891	14562528	0.0288815	0.5
4	6_1012	6753748	6_1000	6691646	1_3789	18358665	1_3796	18383404	0.0309526	0.75
5	6_741	4818176	6_682	4425762	2_1725	10666462	2_1755	10800911	0.031807	0.6
6	2_4507	30817226	2_4436	30390759	1_2946	11329748	1_3015	11666017	0.0328124	0.166667
4	8_311	2294834	8_283	2120109	5_4742	22141900	5_4775	22283964	0.0337208	1
5	5_114	735787	5_158	985911	3_3458	16915121	3_3481	16991592	0.0337516	0.4
4	2_4877	33229845	2_4900	33438912	1_6095	27969384	1_6106	28012817	0.0338665	0.75
4	3_1607	10621691	3_1567	10400445	2_3171	16413728	2_3191	16483413	0.0350401	0.5
4	3_1127	7461078	3_1108	7293171	4_3721	17739776	4_3731	17797641	0.0357151	0.5
4	1_5866	40013729	1_5851	39910067	5_104	383490	5_109	404905	0.0359195	1
5	1_625	3629023	1_683	3937394	5_35	131624	5_99	370808	0.0360663	1
4	5_3471	24732529	5_3493	24889115	5_67	242110	5_86	320980	0.0364221	0.75
4	4_3497	25006803	4_3529	25173825	5_739	2657237	5_755	2710529	0.037603	0.75
4	10_2967	20465604	10_3002	20680421	2_3773	18606650	2_3781	18633451	0.0376973	0.5
4	9_1467	10959256	9_1476	11012258	1_6051	27835059	1_6054	27845562	0.0397853	0.25
4	10_2426	17189146	10_2468	17429627	3_1943	6870244	3_1969	6987951	0.0398019	0.25
4	12_74	511410	12_40	299564	3_1012	3463657	3_1023	3499965	0.0399275	1
5	8_3883	28215473	8_3920	28482364	5_4317	20543457	5_4365	20706897	0.04062	0.6
5	3_486	3271804	3_473	3190310	5_3569	17412376	5_3582	17477235	0.0408671	0.4
4	9_2457	17788518	9_2429	17624804	3_1158	3963952	3_1170	4007786	0.0408671	0.25
5	12_2939	21887339	12_2905	21556680	1_2797	10571367	1_2832	10800726	0.0410772	0.4
4	2_512	3218630	2_489	3081792	4_3064	15244265	4_3080	15297067	0.042076	0.5
4	11_5	35535	11_44	263780	2_2234	12864446	2_2255	12936765	0.0423332	0.5
4	12_3	23843	12_33	236206	5_5315	24164433	5_5342	24269452	0.0431813	0.75
5	4_3268	23519412	4_3329	23891639	5_958	3420557	5_1006	3599167	0.0434773	0.8
4	1_6254	42572619	1_6211	42318841	1_5175	24239992	1_5210	24403809	0.043637	0.75
5	9_2668	19151552	9_2700	19378699	1_4950	23354691	1_4968	23433049	0.0453838	1
5	1_5373	36822922	1_5322	36495879	4_2013	11325040	4_2045	11469678	0.0465882	1
4	7_2983	21133688	7_2956	20932048	2_3406	17313933	2_3444	17479597	0.0469065	0.5
4	1_6797	46144127	1_6763	45920567	5_1094	3933503	5_1117	4011951	0.0473999	0.25
4	1_5669	38808394	1_5710	39024677	5_5156	23643902	5_5177	23715222	0.0478997	0.5
5	10_3053	21056515	10_3103	21355007	4_1604	9693384	4_1638	9825451	0.0479431	0.8
5	2_4129	28141787	2_4169	28396320	5_3974	19180492	5_4003	19266693	0.0479905	1
4	5_202	1350012	5_228	1517399	5_5338	24262858	5_5358	24312452	0.0496167	0.5
4	12_2755	20615811	12_2790	20846054	3_383	1262023	3_391	1290421	0.0511652	0.75
4	3_1780	11930505	3_1813	12133211	3_1648	5775417	3_1661	5812611	0.0522585	1
4	5_3356	24016319	5_3330	23849148	2_2994	15743910	2_3056	15962442	0.0530346	0.75
4	2_4871	33172204	2_4862	33095558	3_3662	17738939	3_3665	17759357	0.0540713	1
5	5_861	6030606	5_827	5764842	4_2840	14406077	4_2851	14444943	0.0555133	0.6
4	3_4389	30121399	3_4405	30198459	4_1855	10691308	4_1860	10707497	0.0563128	0.5
5	3_5112	34952927	3_5063	34608741	3_2220	7970745	3_2282	8220728	0.0580519	0.6
4	2_4691	32060961	2_4651	31841491	3_706	2451657	3_765	2643488	0.0587139	0.75
5	3_1003	6566871	3_971	6323727	5_5407	24523239	5_5441	24651823	0.058949	0.6
4	1_1427	9168400	1_1451	9331127	4_220	841102	4_265	1035722	0.0590297	0.5
5	3_1793	12037070	3_1749	11646062	3_5100	23101982	3_5124	23184395	0.0598609	0.6
4	6_4478	32270166	6_4452	32100280	4_3530	16981087	4_3559	17083968	0.0601103	0.25
4	2_4927	33623357	2_4945	33752265	5_5825	26021508	5_5839	26078527	0.0601476	1
4	5_3355	24007251	5_3372	24127980	5_5246	23938517	5_5314	24163889	0.0604947	0.5
4	1_1259	8077000	1_1295	8310438	4_2292	12436704	4_2312	12524615	0.0606988	0.75
5	5_3278	23505550	5_3330	23849148	5_490	1755911	5_518	1835107	0.0610435	1
4	1_5592	38269376	1_5604	38373664	3_754	2611243	3_764	2641493	0.0657475	0.75
4	4_3771	26845133	4_3743	26637151	1_61	227176	1_75	275528	0.0663066	0.75
4	1_875	5363517	1_846	5152703	2_1191	8495733	2_1218	8602485	0.0668749	0.5
4	2_4300	29468211	2_4282	29288136	3_4937	22472631	3_4977	22656655	0.0696173	0.5
4	11_2248	15879278	11_2218	15630664	3_2653	9814787	3_2659	9844876	0.0698459	0.25
5	3_5277	36069156	3_5225	35696144	4_3636	17400995	4_3694	17619255	0.0699867	0.4
4	3_555	3639240	3_586	3844937	3_2214	7956256	3_2269	8152599	0.0702528	0.75
4	7_2966	21036044	7_2956	20932048	3_4610	21276774	3_4618	21313901	0.0718377	0.25
4	1_5979	40777035	1_5941	40539638	2_2855	15175650	2_2900	15352246	0.0718874	0.5
4	10_1813	12821714	10_1851	13094692	4_1287	8362582	4_1305	8431862	0.0722763	1
4	6_3893	28327939	6_3863	28115776	2_1607	10144198	2_1639	10283974	0.0728833	0.75
4	4_3100	22482002	4_3134	22689323	5_3260	16178948	5_3299	16328512	0.0731253	0.5
5	10_2939	20318991	10_3006	20694653	1_1067	3880286	1_1125	4095496	0.0735368	0.2
4	1_5970	40721669	1_5942	40549754	2_1979	11765826	2_2008	11859415	0.0738607	0.75
4	9_1417	10677799	9_1436	10831060	1_6456	29369683	1_6461	29405064	0.0742681	1
4	7_3195	22579910	7_3172	22365052	1_2458	9158367	1_2474	9212285	0.0750938	0.75
4	4_3652	26020225	4_3678	26197436	5_656	2356154	5_671	2399727	0.0754507	1
4	5_4420	30647803	5_4391	30445823	4_126	468275	4_143	524129	0.0764869	0.75
4	10_3173	21794057	10_3214	22023135	4_1656	9896440	4_1670	9965799	0.0767214	0.5
4	1_6305	42940944	1_6345	43216311	1_5408	25341118	1_5426	25411706	0.0769956	1
5	5_3334	23870589	5_3390	24228245	3_819	2830483	3_860	2966171	0.0770394	0.6
4	4_4188	29658986	4_4154	29367455	4_3047	15177992	4_3078	15291464	0.0776338	0.75
4	2_4414	30214904	2_4426	30318650	5_3916	18937807	5_3927	18985719	0.0786652	0.75
4	9_1695	12490684	9_1671	12295072	2_69	320596	2_87	406135	0.0793478	0.75
4	3_5789	39169263	3_5770	39078305	2_1885	11346010	2_1907	11466433	0.082065	0.75
4	5_857	6005472	5_879	6240657	5_4965	22938365	5_5003	23085433	0.0830265	0.5
4	4_4360	30774729	4_4412	31064460	4_2606	13557769	4_2629	13644431	0.0870071	0.25
4	3_5167	35334660	3_5181	35429507	5_5408	24531158	5_5431	24624754	0.0887097	1
4	8_493	3884323	8_474	3737579	1_3000	11595711	1_3022	11690853	0.0915344	0.75
5	4_4604	32220026	4_4546	31818440	5_894	3193226	5_987	3532403	0.0955114	0.6
4	7_3689	25703968	7_3714	25905616	5_1092	3930101	5_1118	4013814	0.0956693	0
4	5_4395	30470988	5_4415	30616287	4_2679	13821269	4_2755	14048505	0.0958199	0.25
4	2_3981	27163119	2_4009	27321035	5_740	2661748	5_755	2710529	0.0971257	1
5	5_2927	21159706	5_2891	20872922	5_1727	6276118	5_1756	6414587	0.105274	0.6
4	1_5735	39225998	1_5760	39362205	2_3171	16413728	2_3189	16480813	0.1063	1
4	4_3253	23455166	4_3288	23625678	5_5072	23372799	5_5107	23484542	0.106583	0.5
4	5_4094	28547418	5_4118	28730516	3_1757	6154584	3_1800	6313578	0.106719	0.25
5	11_457	2695530	11_420	2374985	2_2836	15098778	2_2851	15165710	0.107717	0.6
5	12_2081	15452547	12_2067	15332415	2_233	1069530	2_250	1132361	0.108289	1
4	2_788	5170546	2_763	5009224	4_2982	14950041	4_3024	15103408	0.108346	0.75
4	5_3540	25190105	5_3517	25037447	3_754	2611243	3_766	2645596	0.112229	0.75
4	3_948	6151689	3_921	5971131	5_3541	17310455	5_3551	17351489	0.112954	0.5
4	9_2246	16470692	9_2208	16245306	5_5849	26125866	5_5862	26175089	0.115413	1
5	2_4425	30312888	2_4476	30607901	5_1506	5465078	5_1547	5611059	0.118956	1
4	2_4304	29505666	2_4282	29288136	1_1171	4280751	1_1188	4348726	0.120556	1
4	1_5824	39737237	1_5857	39935809	2_3214	16570457	2_3225	16609054	0.124065	0.75
4	1_743	4358012	1_777	4620493	4_3181	15688817	4_3192	15731679	0.125348	1
4	7_600	4009497	7_562	3731960	4_1300	8418368	4_1327	8523602	0.128537	0.5
4	10_2082	14507193	10_2098	14606220	5_3569	17412376	5_3582	17477235	0.130959	0.5
4	5_3388	24212624	5_3350	23978344	3_4201	19786969	3_4276	20048852	0.131672	0.5
5	3_752	4786183	3_690	4423935	1_5880	27237299	1_5928	27407119	0.13196	0.4
4	12_27	206538	12_2	14677	2_2081	12225729	2_2095	12298058	0.134842	0
4	4_3056	22239033	4_3095	22456403	1_1211	4423725	1_1225	4474724	0.136645	0.5
4	1_846	5152703	1_814	4899376	5_1044	3754457	5_1079	3882877	0.138534	0.75
4	2_4173	28424218	2_4196	28656622	3_4918	22402222	3_4952	22524006	0.144809	0.75
5	9_2846	20356430	9_2934	20829540	4_3463	16746729	4_3526	16967896	0.145602	0.2
4	2_5529	37626053	2_5489	37348017	4_2434	12954498	4_2493	13155527	0.147594	0.5
4	6_2849	20361941	6_2828	20219839	5_4599	21552655	5_4608	21606167	0.14892	0.75
4	9_3057	21508567	9_3013	21258829	2_1974	11753453	2_2024	11933680	0.160632	0.25
4	2_5296	36048939	2_5254	35789127	2_1639	10283974	2_1704	10582117	0.161699	0.25
4	1_4039	27738908	1_4075	28030037	4_122	453383	4_143	524129	0.163985	1
4	2_981	6519390	2_1007	6701653	5_2326	8796885	5_2343	8876642	0.167037	0.75
4	7_531	3550894	7_502	3344986	3_286	919549	3_297	969321	0.185938	0.75
4	5_2883	20831629	5_2914	21021483	1_207	730148	1_240	836155	0.185977	0.75
4	9_2609	18776470	9_2628	18902476	1_492	1775513	1_516	1860639	0.195571	0.75
4	1_6774	46006348	1_6735	45779818	3_4561	21096073	3_4577	21158814	0.198534	0.5
4	2_3718	25373683	2_3750	25570452	3_4799	21950619	3_4843	22112736	0.198739	0.5
4	1_6885	46600446	1_6918	46762126	2_2822	15051516	2_2887	15301936	0.201302	0.5
4	8_3031	22375513	8_3055	22539701	1_1330	4857936	1_1336	4876498	0.202303	0.5
6	4_2494	18432132	4_2425	17944827	5_2001	7355691	5_2046	7524648	0.216157	0.833333
5	3_4874	33224594	3_4903	33452812	2_79	347536	2_98	476494	0.217326	0
4	6_4010	29132831	6_4040	29372139	1_2878	10997256	1_2899	11124087	0.226665	0.5
5	6_1081	7258516	6_1031	6883775	5_886	3157981	5_922	3297249	0.22796	0.8
4	7_3460	24287509	7_3424	24060072	1_1311	4801787	1_1345	4908422	0.240871	0.5
4	4_4266	30159771	4_4221	29877349	4_1875	10780270	4_1903	10875577	0.246217	0.75
4	2_4667	31914960	2_4626	31692945	1_1377	5037664	1_1443	5264809	0.248681	0.25
4	2_4954	33806050	2_4985	33998539	4_718	5729508	4_735	5813995	0.249631	0.5
4	11_7	41266	11_62	354037	3_4474	20826963	3_4496	20899603	0.255575	1
4	1_6289	42798111	1_6261	42602201	3_4793	21929644	3_4831	22060549	0.259276	0.75
4	7_3824	26530792	7_3787	26325047	1_181	625608	1_198	686884	0.271461	1
4	8_3484	25680787	8_3451	25455894	5_5733	25700779	5_5741	25730637	0.274167	0.5
4	5_137	886261	5_114	735787	5_5290	24089973	5_5306	24139771	0.274365	0.5
4	5_4419	30641357	5_4395	30470988	4_2669	13787338	4_2710	13925462	0.283538	0.5
4	3_1108	7293171	3_1132	7494766	2_1502	9679225	2_1515	9746556	0.285853	0.5
5	5_520	3548866	5_551	3797407	3_1652	5790389	3_1706	5979874	0.309921	0.8
4	3_752	4786183	3_711	4542530	1_1639	5922764	1_1653	5982303	0.326826	0.5
4	8_1295	9562615	8_1257	9273995	2_1115	8167870	2_1128	8228940	0.34823	1
4	7_3969	27490057	7_3941	27323316	1_820	2955061	1_840	3019890	0.353298	0.75
4	2_4935	33695531	2_4972	33914810	5_5729	25688167	5_5770	25830535	0.364442	0.5
4	1_6291	42806491	1_6305	42940944	3_2054	7300972	3_2129	7610608	0.377949	0.25
4	12_2075	15396057	12_2081	15452547	2_233	1069530	2_241	1097291	0.381125	0
4	3_5503	37536111	3_5473	37334004	4_1285	8349919	4_1327	8523602	0.385299	0.75
4	4_4890	33993330	4_4855	33830699	5_4634	21727723	5_4711	22009999	0.386199	0.75
4	5_4248	29554106	5_4228	29418164	1_2723	10273599	1_2784	10499357	0.391708	0.5
4	8_4136	29766814	8_4177	30010799	3_846	2921810	3_940	3238068	0.428849	0
4	7_470	3149726	7_510	3383269	5_549	1952940	5_596	2129210	0.432389	0.75
4	4_3687	26292802	4_3658	26048653	5_5470	24762220	5_5482	24795491	0.465805	1
4	7_3257	22975914	7_3226	22749480	1_6062	27866664	1_6074	27914057	0.471644	1
4	2_4511	30876826	2_4477	30612426	3_1303	4500843	3_1340	4653521	0.474243	0.75
4	3_2528	17119472	3_2562	17372048	1_6457	29378848	1_6475	29457716	0.490105	0.75
4	5_4392	30451331	5_4437	30734143	2_3872	18966236	2_3911	19095606	0.5499	0.5
4	8_3383	24952676	8_3425	25254744	2_1400	9257426	2_1479	9562953	0.588404	0.5
4	2_4881	33249448	2_4900	33438912	1_5606	26131951	1_5626	26224000	0.594793	0.75
4	1_4917	33716562	1_4862	33407547	2_3537	17807004	2_3552	17863473	0.609707	0.5
4	3_4232	28963116	3_4185	28672431	1_2781	10486654	1_2816	10673066	0.695303	0.75
5	4_3166	22881986	4_3220	23251928	1_482	1733038	1_507	1829658	0.705059	0.8
4	2_742	4834883	2_774	5072756	5_5025	23194922	5_5088	23437815	0.707171	0.5
4	4_4197	29704540	4_4239	29985466	1_6549	29719862	1_6599	29914068	0.773342	0.75
4	1_5234	35879105	1_5262	36076486	3_5129	23211535	3_5202	23435305	0.794482	0.75
4	9_2817	20137249	9_2770	19858020	5_5933	26443057	5_5944	26472829	0.805524	0.5
4	3_5077	34718219	3_5116	34973726	4_1285	8349919	4_1325	8520045	0.831818	0.75
4	4_2462	18215777	4_2498	18462698	1_712	2513149	1_751	2663024	0.868399	0
4	12_516	3211438	12_490	3003225	2_2838	15114229	2_2851	15165710	0.918075	0.75
4	12_2860	21298509	12_2908	21587033	1_1558	5621975	1_1620	5851957	0.919114	0.5
4	2_4798	32619656	2_4756	32373799	1_2227	8254118	1_2286	8436114	0.923021	0.75
4	9_2538	18270275	9_2573	18525947	5_4317	20543457	5_4372	20729478	0.990165	0.75
5	2_3711	25344535	2_3777	25749177	2_3576	17942716	2_3679	18265939	1	0.4
4	11_75	424728	11_2	19954	5_433	1563493	5_444	1592215	1	0.5
4	11_2049	14304994	11_2075	14506832	5_4330	20592148	5_4357	20665922	1	0.5
4	3_1323	8746451	3_1371	9062271	5_1752	6378402	5_1826	6701249	1	0.25
4	2_4153	28283402	2_4185	28526633	5_4398	20814586	5_4426	20919492	1	0.25
4	5_1200	8662004	5_1177	8481985	1_6132	28108654	1_6180	28259213	1	0.75
4	4_3226	23290573	4_3251	23446650	2_3618	18084512	2_3668	18231380	1	0.75
4	2_3302	22625479	2_3285	22504988	1_6313	28787916	1_6395	29122582	1	0.5
4	2_754	4916927	2_788	5170546	4_2939	14775926	4_2982	14950041	1	0.5
4	1_6609	44919362	1_6666	45272384	3_5135	23232085	3_5202	23435305	1	0.75
4	3_330	2236503	3_269	1872469	2_927	7405869	2_970	7575100	1	0.25
4	4_3087	22423661	4_3130	22667194	5_4295	20453534	5_4307	20502037	1	0.25
4	3_5822	39351334	3_5856	39538954	1_60	224255	1_170	598473	1	0
4	12_46	331871	12_110	692097	2_3073	16048942	2_3087	16098198	1	0.75
